# Supplementary material for: Five new species of the genus Paratemnoides Harvey, 1991 (Pseudoscorpiones, Atemnidae) from China
Source: Biodivers Data J. 2024 Jun 14;12:e124585. doi: 10.3897/BDJ.12.e124585 (PMC11193051; doi:10.3897/BDJ.12.e124585)
Supplement: XML Treatment for Paratemnoides guangdongensis [file BDJ.12.e124585-treatment1.xml]

<!DOCTYPE tp:taxon-treatment
  PUBLIC "-//TaxonX//DTD Taxonomic Treatment Publishing DTD v0 20100105//EN" "tax-treatment-NSO.dtd">
<tp:taxon-treatment xmlns:tp="http://www.plazi.org/taxpub"><tp:treatment-meta><mixed-citation publication-type="journal"><person-group><name><surname>Hou</surname><given-names>Yanmeng</given-names></name><name><surname>Zhao</surname><given-names>Lingchen</given-names></name><name><surname>Zhang</surname><given-names>Feng</given-names></name></person-group><article-title>Five new species of the genus <italic><tp:taxon-name><tp:taxon-name-part taxon-name-part-type="genus" reg="Paratemnoides">Paratemnoides</tp:taxon-name-part></tp:taxon-name></italic> Harvey, 1991 (<tp:taxon-name><tp:taxon-name-part taxon-name-part-type="order">Pseudoscorpiones</tp:taxon-name-part></tp:taxon-name>, <tp:taxon-name><tp:taxon-name-part taxon-name-part-type="family">Atemnidae</tp:taxon-name-part></tp:taxon-name>) from China</article-title><source>Biodivers Data J</source><day>14</day><month>06</month><year>2024</year><volume>12</volume><pub-id pub-id-type="doi">10.3897/BDJ.12.e124585</pub-id></mixed-citation></tp:treatment-meta><tp:nomenclature><tp:taxon-name>
            <object-id xmlns:xlink="http://www.w3.org/1999/xlink" content-type="arpha" xlink:type="simple">963224A7-4565-58EE-8510-12CE3C49C084</object-id>
            <tp:taxon-name-part taxon-name-part-type="genus">Paratemnoides</tp:taxon-name-part>
            <tp:taxon-name-part taxon-name-part-type="species">guangdongensis</tp:taxon-name-part>
            <object-id xmlns:xlink="http://www.w3.org/1999/xlink" content-type="zoobank" xlink:type="simple" object-id-type="ZooBank">920EA9F0-4ABF-4BAE-BD48-F634EB5BCEDC</object-id>
          </tp:taxon-name><tp:taxon-authority>Hou, Zhao &amp; Zhang</tp:taxon-authority><tp:taxon-status xmlns:xlink="http://www.w3.org/1999/xlink" xlink:type="simple">sp. nov.</tp:taxon-status></tp:nomenclature><tp:treatment-sec sec-type="materials"><title>Materials</title><list list-type="alpha-lower" list-content="occurrences"><list-item><p><bold>Type status:</bold> <named-content xmlns:xlink="http://www.w3.org/1999/xlink" content-type="dwc:typeStatus" xlink:type="simple">Holotype</named-content>. <bold>Occurrence:</bold> recordedBy: <named-content xmlns:xlink="http://www.w3.org/1999/xlink" content-type="dwc:recordedBy" xlink:type="simple">Xiangbo Guo</named-content>; individualCount: <named-content xmlns:xlink="http://www.w3.org/1999/xlink" content-type="dwc:individualCount" xlink:type="simple">1</named-content>; sex: <named-content xmlns:xlink="http://www.w3.org/1999/xlink" content-type="dwc:sex" xlink:type="simple">male</named-content>; lifeStage: <named-content xmlns:xlink="http://www.w3.org/1999/xlink" content-type="dwc:lifeStage" xlink:type="simple">adult</named-content>; occurrenceID: <named-content xmlns:xlink="http://www.w3.org/1999/xlink" content-type="dwc:occurrenceID" xlink:type="simple">22FEED8C-8AF0-55E7-886A-9F2C6B9CA28B</named-content>; <bold>Taxon:</bold> scientificName: <named-content xmlns:xlink="http://www.w3.org/1999/xlink" content-type="dwc:scientificName" xlink:type="simple"><italic><tp:taxon-name><tp:taxon-name-part taxon-name-part-type="genus" reg="Paratemnoides">Paratemnoides</tp:taxon-name-part><tp:taxon-name-part taxon-name-part-type="species" reg="guangdongensis">guangdongensis</tp:taxon-name-part></tp:taxon-name></italic></named-content>; <bold>Location:</bold> country: <named-content xmlns:xlink="http://www.w3.org/1999/xlink" content-type="dwc:country" xlink:type="simple">China</named-content>; stateProvince: <named-content xmlns:xlink="http://www.w3.org/1999/xlink" content-type="dwc:stateProvince" xlink:type="simple">Guangdong</named-content>; locality: <named-content xmlns:xlink="http://www.w3.org/1999/xlink" content-type="dwc:locality" xlink:type="simple">Meijiang District, Pankeng Park</named-content>; verbatimElevation: <named-content xmlns:xlink="http://www.w3.org/1999/xlink" content-type="dwc:verbatimElevation" xlink:type="simple">232 m</named-content>; verbatimCoordinates: <named-content xmlns:xlink="http://www.w3.org/1999/xlink" content-type="dwc:verbatimCoordinates" xlink:type="simple"><named-content content-type="dwc:verbatimCoordinates" xlink:type="simple">24°14.474′N, 116°8.377′E</named-content></named-content>; <bold>Event:</bold> year: <named-content xmlns:xlink="http://www.w3.org/1999/xlink" content-type="dwc:year" xlink:type="simple">2018</named-content>; month: <named-content xmlns:xlink="http://www.w3.org/1999/xlink" content-type="dwc:month" xlink:type="simple">4</named-content>; day: <named-content xmlns:xlink="http://www.w3.org/1999/xlink" content-type="dwc:day" xlink:type="simple">10</named-content>; <bold>Record Level:</bold> institutionID: <named-content xmlns:xlink="http://www.w3.org/1999/xlink" content-type="dwc:institutionID" xlink:type="simple">the Museum of Hebei University (MHBU)</named-content>; institutionCode: <named-content xmlns:xlink="http://www.w3.org/1999/xlink" content-type="dwc:institutionCode" xlink:type="simple">MHBU-GD180410-0201</named-content></p></list-item><list-item><p><bold>Type status:</bold> <named-content xmlns:xlink="http://www.w3.org/1999/xlink" content-type="dwc:typeStatus" xlink:type="simple">Paratype</named-content>. <bold>Occurrence:</bold> recordedBy: <named-content xmlns:xlink="http://www.w3.org/1999/xlink" content-type="dwc:recordedBy" xlink:type="simple">Xiangbo Guo</named-content>; individualCount: <named-content xmlns:xlink="http://www.w3.org/1999/xlink" content-type="dwc:individualCount" xlink:type="simple">13</named-content>; sex: <named-content xmlns:xlink="http://www.w3.org/1999/xlink" content-type="dwc:sex" xlink:type="simple">13 females</named-content>; lifeStage: <named-content xmlns:xlink="http://www.w3.org/1999/xlink" content-type="dwc:lifeStage" xlink:type="simple">adult</named-content>; occurrenceID: <named-content xmlns:xlink="http://www.w3.org/1999/xlink" content-type="dwc:occurrenceID" xlink:type="simple">FBD42E2F-F094-504B-B705-B0EEA49524D9</named-content>; <bold>Taxon:</bold> scientificName: <named-content xmlns:xlink="http://www.w3.org/1999/xlink" content-type="dwc:scientificName" xlink:type="simple"><italic><tp:taxon-name><tp:taxon-name-part taxon-name-part-type="genus" reg="Paratemnoides">Paratemnoides</tp:taxon-name-part><tp:taxon-name-part taxon-name-part-type="species" reg="guangdongensis">guangdongensis</tp:taxon-name-part></tp:taxon-name></italic></named-content>; <bold>Location:</bold> country: <named-content xmlns:xlink="http://www.w3.org/1999/xlink" content-type="dwc:country" xlink:type="simple">China</named-content>; stateProvince: <named-content xmlns:xlink="http://www.w3.org/1999/xlink" content-type="dwc:stateProvince" xlink:type="simple">Guangdong</named-content>; locality: <named-content xmlns:xlink="http://www.w3.org/1999/xlink" content-type="dwc:locality" xlink:type="simple">Meijiang District, Pankeng Park</named-content>; verbatimElevation: <named-content xmlns:xlink="http://www.w3.org/1999/xlink" content-type="dwc:verbatimElevation" xlink:type="simple">232 m</named-content>; verbatimCoordinates: <named-content xmlns:xlink="http://www.w3.org/1999/xlink" content-type="dwc:verbatimCoordinates" xlink:type="simple"><named-content content-type="dwc:verbatimCoordinates" xlink:type="simple">24°14.474′N, 116°8.377′E</named-content></named-content>; <bold>Event:</bold> year: <named-content xmlns:xlink="http://www.w3.org/1999/xlink" content-type="dwc:year" xlink:type="simple">2018</named-content>; month: <named-content xmlns:xlink="http://www.w3.org/1999/xlink" content-type="dwc:month" xlink:type="simple">4</named-content>; day: <named-content xmlns:xlink="http://www.w3.org/1999/xlink" content-type="dwc:day" xlink:type="simple">10</named-content>; <bold>Record Level:</bold> institutionID: <named-content xmlns:xlink="http://www.w3.org/1999/xlink" content-type="dwc:institutionID" xlink:type="simple">the Museum of Hebei University (MHBU)</named-content>; institutionCode: <named-content xmlns:xlink="http://www.w3.org/1999/xlink" content-type="dwc:institutionCode" xlink:type="simple">MHBU-GD180410-020102–14</named-content></p></list-item></list></tp:treatment-sec><tp:treatment-sec sec-type="Description"><title>Description</title><p>Male (holotype) (Fig. <xref ref-type="fig" rid="F11161849">1</xref>A, Fig. <xref ref-type="fig" rid="F11161851">2</xref>A–F, H, Fig. <xref ref-type="fig" rid="F11161853">3</xref>A, C–G and I). Colour: anterior half of carapace, tergites and palpal coxa dark brown, but paler in posterior half of carapace; pedipalps dark reddish-brown; chelicerae light brown; legs and pleural membrane light yellow.</p><p>Carapace (Fig. <xref ref-type="fig" rid="F11161851">2</xref>A): 1.19× longer than broad; surface smooth, without furrow; anterior half darker than posterior half, dividing line M-shape; with two distinct eyespots situated near anterior margin of carapace; anterior margin with six setae, posterior margin with nine setae, 63 in total, each seta acicular and very slightly curved.</p><p>Chelicera (Fig. <xref ref-type="fig" rid="F11161853">3</xref>A and C): surface smooth; four setae (<italic>sbs</italic> absent) and two lyrifissures (exterior condylar lyrifissure and exterior lyrifissure) present on hand; movable finger with one galeal seta (short and acute); <italic>bs</italic> and <italic>es</italic> short and dentate apically, <italic>is</italic> and <italic>ls</italic> long and acute; galea present, shorter and with six short branchlets (Fig. <xref ref-type="fig" rid="F11161853">3</xref>A). Serrula interior connected to fixed finger for entire length, proximally modified to form velum, serrula exterior with 21 blades, the basal one longest; lamina exterior present. Rallum composed of four blades, the basal two blades shorter than others, the distal one dentated anteriorly, remainder smooth (Fig. <xref ref-type="fig" rid="F11161853">3</xref>C).</p><p>Pedipalp (Fig. <xref ref-type="fig" rid="F11161851">2</xref>B–C, Fig. <xref ref-type="fig" rid="F11161853">3</xref>D and G): stout, trochanter 1.65×, femur 2.20×, patella 1.81×, chela with pedicel (without pedicel) 2.73× (2.47×), hand with pedicel (without pedicel) 1.65× (1.39×) longer than broad; movable chelal finger 0.69× (0.82×) longer than hand with pedicel (without pedicel) and 0.42× (0.46×) longer than chela with pedicel (without pedicel). Setae generally long and acuminate. Retrolateral surface of trochanter, prolateral surface of femur and patella granular; trochanter with two well-developed conical tubercles; middle part of patella intumescent and spherical. Fixed chelal finger with eight trichobothria, movable chelal finger with four trichobothria: <italic>eb</italic> and <italic>esb</italic> situated at base of fixed finger on retrolateral face, <italic>esb</italic> slightly distal to <italic>eb</italic>; <italic>ib</italic> and <italic>isb</italic> situated at base of fixed finger on prolateral face, <italic>isb</italic> slightly distal to <italic>ib</italic>; <italic>est</italic> in the middle of fixed finger; <italic>et</italic> near sub-distal of fixed finger; <italic>est</italic> closer to <italic>esb</italic> than to <italic>et</italic>; <italic>it</italic> distal to <italic>est</italic> and proximal to <italic>et</italic>; <italic>ist</italic> proximal to <italic>it</italic> and slightly distal to <italic>est</italic>; <italic>it</italic> closer to <italic>ist</italic> than to fingertip; distance between <italic>est</italic> and <italic>esb</italic> nearly equal to that of <italic>ist</italic> and <italic>isb</italic>; distance between <italic>it</italic> and fingertip further than distance between <italic>ist</italic> and <italic>isb</italic>; <italic>b</italic> and <italic>sb</italic> situated at base of movable finger on retrolateral face; <italic>t</italic> in the middle of movable finger and at same level as <italic>it</italic>; <italic>sb</italic> closer to <italic>b</italic> than to <italic>st</italic>; <italic>st</italic> closer to <italic>sb</italic> than to <italic>t</italic> (Fig. <xref ref-type="fig" rid="F11161853">3</xref>D). Venom apparatus only present in fixed chelal finger, venom ducts curved and short, terminating in inflated nodus ramosus between <italic>et</italic> and <italic>est</italic>, closer to <italic>et.</italic> Both chelal fingers with a row of acute teeth, spaced contiguously along the margin, slightly rounded proximally: fixed chelal finger with 38–39 teeth; movable chelal finger with 54–56 teeth (nearly as large as teeth on fixed chelal finger); without accessory teeth (Fig. <xref ref-type="fig" rid="F11161853">3</xref>D). Femur without long tactile setae. Movable chelal finger slightly curved in lateral view (Fig. <xref ref-type="fig" rid="F11161853">3</xref>D).</p><p>Opisthosoma: generally typical, all setae long and acuminate; pleural membrane longitudinally striate, without setae. Tergites I–V and XI undivided and others incompletely divided, setal bases distinct larger, tergal chaetotaxy I–XI: 9: 10: 10: 14: 14: 12: 16: 13: 14: 16 (4T): 14 (2T). All sternites (except sternite XI) divided, darker and darker from sternites Ⅳ to sternites XI, each half sternite with seven long setae, sternites X and XI each with four tactile setae. Anus (tergite Ⅻ and sternite Ⅻ) without raised rim. Anterior genital operculum with four setae on each side, posterior margin with six setae, arranged in a row.</p><p>Legs (Fig. <xref ref-type="fig" rid="F11161851">2</xref>D–E, H and Fig. <xref ref-type="fig" rid="F11161853">3</xref>E–F): generally typical, fairly smooth, slightly stout; leg I darker than leg Ⅳ; junction between femora and patellae I and II oblique. Femoropatella of leg Ⅳ 2.56× longer than deep; tibia 2.95× longer than deep; with basal tactile setae on tarsal segment: tarsus 3.25× longer than deep (TS = 0.13); subterminal tarsal setae arcuate and acute. Arolium slightly shorter than claws, not divided; claws smooth.</p><p>Dimensions (length/breadth or, in the case of the legs, length/depth in mm). Male (females in parentheses): body length 2.77 (2.90–3.36). Carapace 0.99/0.83 (1.00–1.02/0.96–0.99). Pedipalp: trochanter 0.51/0.31 (0.47–0.49/0.30–0.31), femur 0.77/0.35 (0.76–0.78/0.34–0.37), patella 0.78/0.43 (0.76–0.79/0.41–0.44), chela (with pedicel) 1.34/0.49 (1.42–1.48/0.50–0.57), chela (without pedicel) 1.21 (1.28–1.34), hand (with pedicel) 0.81 (0.95–1.02), movable finger length 0.56 (0.57–0.59). Leg I: trochanter 0.18/0.17 (0.18–0.19/0.15–0.18), femur 0.28/0.23 (0.27–0.28/0.21–0.23), patella 0.47/0.21 (0.45–0.47/0.20–0.21), tibia 0.43/0.15 (0.42/0.14), tarsus 0.33/0.10 (0.31–0.34/0.09–0.10). Leg IV: trochanter 0.30/0.19 (0.33/0.21–0.22), femoropatella 0.82/0.32 (0.88–0.90/0.34–0.36), tibia 0.59/0.20 (0.63/0.20), tarsus 0.39/0.12 (0.39–0.41/0.12).</p></tp:treatment-sec><tp:treatment-sec sec-type="Diagnosis"><title>Diagnosis</title><p>This new species is characterised by (see taxon discussion for more details): anterior half of carapace darker than posterior half, with two distinct eyespots; pedipalp stout, palpal femur 2.20 (♂), 2.11–2.24 (♀), chela with pedicel 2.73 (♂), 2.60–2.84 (♀), chela without pedicel 2.47 (♂), 2.35–2.56 (♀) × longer than broad; dorsal tubercle on trochanter well-developed; movable chelal finger with 54–56 teeth; retrolateral surface of trochanter, prolateral surface of patella, femur and hand granular; middle part of patella intumescent and spherical.</p></tp:treatment-sec><tp:treatment-sec sec-type="Etymology"><title>Etymology</title><p>Named after the type locality, Guangdong (China).</p></tp:treatment-sec><tp:treatment-sec sec-type="Distribution"><title>Distribution</title><p>China (Guangdong) (Fig. <xref ref-type="fig" rid="F11161928">16</xref>).</p></tp:treatment-sec><tp:treatment-sec sec-type="Taxon discussion"><title>Taxon discussion</title><p>Before this study, a total of 28 <italic><tp:taxon-name><tp:taxon-name-part taxon-name-part-type="genus" reg="Paratemnoides">Paratemnoides</tp:taxon-name-part></tp:taxon-name></italic> species have been recorded around the world, of which 16 and one subspecies come from Asia (only one species, <italic><tp:taxon-name><tp:taxon-name-part taxon-name-part-type="genus" reg="Paratemnoides">P.</tp:taxon-name-part><tp:taxon-name-part taxon-name-part-type="species" reg="sinensis">sinensis</tp:taxon-name-part></tp:taxon-name></italic>, comes from China). <italic><tp:taxon-name><tp:taxon-name-part taxon-name-part-type="genus" reg="Paratemnoides">Paratemnoides</tp:taxon-name-part><tp:taxon-name-part taxon-name-part-type="species" reg="guangdongensis">guangdongensis</tp:taxon-name-part></tp:taxon-name></italic> sp. nov. is similar to <italic><tp:taxon-name><tp:taxon-name-part taxon-name-part-type="genus" reg="Paratemnoides">P.</tp:taxon-name-part><tp:taxon-name-part taxon-name-part-type="species" reg="parvus">parvus</tp:taxon-name-part></tp:taxon-name></italic> sp. nov., but differs by slender chela (♂) (e.g. chela with pedicel 2.73× vs. 2.54–2.66× longer than broad) and more movable chelal finger teeth (♂) (54–56 vs. 41–42).</p><p><italic><tp:taxon-name><tp:taxon-name-part taxon-name-part-type="genus" reg="Paratemnoides">Paratemnoides</tp:taxon-name-part><tp:taxon-name-part taxon-name-part-type="species" reg="guangdongensis">guangdongensis</tp:taxon-name-part></tp:taxon-name></italic> sp. nov. can be distinguished from <italic><tp:taxon-name><tp:taxon-name-part taxon-name-part-type="genus" reg="Paratemnoides">P.</tp:taxon-name-part><tp:taxon-name-part taxon-name-part-type="species" reg="assimilis">assimilis</tp:taxon-name-part></tp:taxon-name></italic> (Beier, 1932) by the number of posterior margin setae on the carapace (9 vs. 6), slightly smaller body size and stouter pedipalps (♂) (e.g. body length 2.77 mm vs. 3.30 mm; chela with pedicel 2.73× vs. 2.60× longer than broad; chelal hand with pedicel 1.65× vs. 1.88× longer than broad, length 0.81 mm vs. 0.94 mm); from <italic><tp:taxon-name><tp:taxon-name-part taxon-name-part-type="genus" reg="Paratemnoides">P.</tp:taxon-name-part><tp:taxon-name-part taxon-name-part-type="species" reg="borneoensis">borneoensis</tp:taxon-name-part></tp:taxon-name></italic> (Beier, 1932) by the number of serrula exterior blades (21 vs. 24), smaller body size and slender pedipalps (♀) (e.g. body length 2.90–3.36 mm vs. 3.50 mm; palpal femur length 0.76–0.78 mm vs. 0.68 mm); from <italic><tp:taxon-name><tp:taxon-name-part taxon-name-part-type="genus" reg="Paratemnoides">P.</tp:taxon-name-part><tp:taxon-name-part taxon-name-part-type="species" reg="curtulus">curtulus</tp:taxon-name-part></tp:taxon-name></italic> (Redikorzev, 1938) by the arrangement of trichobothria (e.g. distance between <italic>est</italic> and <italic>esb</italic> nearly equal to that of <italic>ist</italic> and <italic>isb</italic> vs. shorter to that of <italic>ist</italic> and <italic>isb</italic>) and the slender chela (♂) (chela with pedicel 2.73× vs. 2.19× longer than broad, length 1.34 mm vs. 1.05 mm); from <italic><tp:taxon-name><tp:taxon-name-part taxon-name-part-type="genus" reg="Paratemnoides">P.</tp:taxon-name-part><tp:taxon-name-part taxon-name-part-type="species" reg="indicus">indicus</tp:taxon-name-part></tp:taxon-name></italic> (Sivaraman, 1980) by the presence of more setae on the carapace (63 vs. 46), more movable chelal finger teeth (54–56 vs. 42) and smaller body size (e.g. body length (♂) 2.77 mm vs. 4.02 mm, (♀) 2.90–3.36 mm vs. 3.50 mm; palpal femur (♀) 2.11–2.24× vs. 2.00× longer than broad); from <italic><tp:taxon-name><tp:taxon-name-part taxon-name-part-type="genus" reg="Paratemnoides">P.</tp:taxon-name-part><tp:taxon-name-part taxon-name-part-type="species" reg="japonicus">japonicus</tp:taxon-name-part></tp:taxon-name></italic> (Morikawa, 1953) by the trait of eyes (with two distinct eyespots vs. eyespots absent), the number of serrula exterior blades (21 vs. 18) and slightly smaller body size (♂) (e.g. body length 2.77 mm vs. 2.97 mm; palpal femur 2.20× vs. 2.40× longer than broad, length 0.77 mm vs. 0.81 mm); from <italic><tp:taxon-name><tp:taxon-name-part taxon-name-part-type="genus" reg="Paratemnoides">P.</tp:taxon-name-part><tp:taxon-name-part taxon-name-part-type="species" reg="laosanus">laosanus</tp:taxon-name-part></tp:taxon-name></italic> (Beier, 1951) by the presence of more chelal fingers teeth (fixed chelal finger with 38–39 vs. 33 teeth; movable chelal finger with 54–56 vs. 44 teeth) and smaller body length (♂♀) (2.77–3.36 mm vs. 3.50–4.00 mm); from <italic><tp:taxon-name><tp:taxon-name-part taxon-name-part-type="genus" reg="Paratemnoides">P.</tp:taxon-name-part><tp:taxon-name-part taxon-name-part-type="species" reg="mahnerti">mahnerti</tp:taxon-name-part></tp:taxon-name></italic> (Sivaraman, 1981) by the presence of more setae on the carapace (63 vs. 40), the number of serrula exterior blades (21 vs. 19) and relative position of trichobothrium <italic>st</italic> (<italic>st</italic> situated closer to <italic>sb</italic> than to <italic>t</italic> vs. midway between <italic>sb</italic> and <italic>t</italic>); from <italic><tp:taxon-name><tp:taxon-name-part taxon-name-part-type="genus" reg="Paratemnoides">P.</tp:taxon-name-part><tp:taxon-name-part taxon-name-part-type="species" reg="pallidus">pallidus</tp:taxon-name-part></tp:taxon-name></italic> (Balzan, 1892) by the number of serrula exterior blades (21 vs. 25), the presence of more movable chelal finger teeth (54–56 vs. 45 teeth) and smaller body size (♀) (e.g. body length 2.90–3.36 mm vs. 4.30 mm); from <italic><tp:taxon-name><tp:taxon-name-part taxon-name-part-type="genus" reg="Paratemnoides">P.</tp:taxon-name-part><tp:taxon-name-part taxon-name-part-type="species" reg="philippinus">philippinus</tp:taxon-name-part></tp:taxon-name></italic> (Beier, 1932) by the number of serrula exterior blades (21 vs. 26) and smaller body size (♂) (e.g. body length 2.77 mm vs. 3.50 mm; chela with pedicel 2.73× vs. 2.20× longer than broad; chelal hand length 0.81 mm vs. 0.90 mm; movable chelal finger length 0.56 mm vs. 0.60 mm); from <italic><tp:taxon-name><tp:taxon-name-part taxon-name-part-type="genus" reg="Paratemnoides">P.</tp:taxon-name-part><tp:taxon-name-part taxon-name-part-type="species" reg="plebejus">plebejus</tp:taxon-name-part></tp:taxon-name></italic> (With, 1906) by darker body colour (carapace and tergites dark brown vs. yellowish brown), smaller body size (♀) (e.g. body length 2.90–3.36 mm vs. 4.00–5.70 mm; palpal femur 2.11–2.24× vs. 2.00× longer than broad), more chelal fingers teeth (♂) (fixed finger with 38–39 vs. 32 teeth; movable chelal finger with 54–56 vs. 46 teeth) and the trait of pedipalp (prolateral surface of femur and patella granular only vs. almost entire surface granular); from <italic><tp:taxon-name><tp:taxon-name-part taxon-name-part-type="genus" reg="Paratemnoides">P.</tp:taxon-name-part><tp:taxon-name-part taxon-name-part-type="species" reg="pococki">pococki</tp:taxon-name-part></tp:taxon-name></italic> (With, 1907) by darker body colour (carapace and tergites dark brown vs. pale brown) and smaller body size and slender pedipalps (♀) (body length 2.90–3.36 mm vs. 3.87 mm; palpal femur length 0.76–0.78 mm vs. 0.62 mm; movable chelal finger length 0.57–0.59 mm vs. 0.46 mm); from <italic><tp:taxon-name><tp:taxon-name-part taxon-name-part-type="genus" reg="Paratemnoides">P.</tp:taxon-name-part><tp:taxon-name-part taxon-name-part-type="species" reg="politus">politus</tp:taxon-name-part></tp:taxon-name></italic> sp. nov. by slender pedipalps (♂) (e.g. palpal femur 2.20× vs. 1.94–2.00× longer than broad) and more movable chelal finger teeth (54–56 vs. 48–50); from <italic><tp:taxon-name><tp:taxon-name-part taxon-name-part-type="genus" reg="Paratemnoides">P.</tp:taxon-name-part><tp:taxon-name-part taxon-name-part-type="species" reg="redikorzevi">redikorzevi</tp:taxon-name-part></tp:taxon-name></italic> (Beier, 1951) by more chelal fingers teeth (fixed finger with 38–39 vs. 35 teeth; movable chelal finger with 54–56 vs. 48 teeth), slightly smaller body size and slender pedipalps (e.g. body length (♂) 2.77 mm vs. 3.00 mm; palpal femur (♀) length 0.76–0.78 mm vs. 0.70–0.72 mm; movable finger length 0.57–0.59 mm vs. 0.51–0.57 mm); from <italic><tp:taxon-name><tp:taxon-name-part taxon-name-part-type="genus" reg="Paratemnus">P.</tp:taxon-name-part><tp:taxon-name-part taxon-name-part-type="species" reg="robustus">robustus</tp:taxon-name-part></tp:taxon-name></italic> (Beier, 1932) by the number of serrula exterior blades (21 vs. 26) and smaller body length (e.g. body length (♀) 2.90–3.36 mm vs. 4.60 mm; palpal femur (♂) 2.20× vs. 2.28× longer than broad, length 0.77mm vs. 0.91 mm; movable finger length 0.56 mm vs. 0.66 mm); from <italic><tp:taxon-name><tp:taxon-name-part taxon-name-part-type="genus" reg="Paratemnoides">P.</tp:taxon-name-part><tp:taxon-name-part taxon-name-part-type="species" reg="salomonis">salomonis</tp:taxon-name-part></tp:taxon-name></italic> (Beier, 1935) by the trait of eyespots (with two distinct eyespots vs. eyespots wanting), smaller body length and the slender pedipalps (♂) (e.g., body length 2.77 mm vs. 3.50 mm; palpal femur 2.20× vs. 2.10× longer than broad, length 0.77 mm vs. 0.69 mm; chela with pedicel 2.73× vs. 2.60× longer than broad; chela without pedicel 2.47× vs. 2.40× longer than broad); from <italic><tp:taxon-name><tp:taxon-name-part taxon-name-part-type="genus" reg="Paratemnoides">P.</tp:taxon-name-part><tp:taxon-name-part taxon-name-part-type="species" reg="sinensis">sinensis</tp:taxon-name-part></tp:taxon-name></italic> by the presence of more movable chelal finger teeth (54–56 vs. 43) ; from <italic><tp:taxon-name><tp:taxon-name-part taxon-name-part-type="genus" reg="Paratemnoides">P.</tp:taxon-name-part><tp:taxon-name-part taxon-name-part-type="species" reg="sumatranus">sumatranus</tp:taxon-name-part></tp:taxon-name></italic> (Beier, 1935) by the number of serrula exterior blades (21 vs. 24) and smaller body size (♂) (e.g. body length 2.77 mm vs. 2.50 mm; palpal femur 2.20× vs. 2.30× longer than broad, length 0.77 mm vs. 0.61 mm; movable chelal finger length 0.56 mm vs. 0.47 mm); from <italic><tp:taxon-name><tp:taxon-name-part taxon-name-part-type="genus" reg="Paratemnoides">P.</tp:taxon-name-part><tp:taxon-name-part taxon-name-part-type="species" reg="trisulcus">trisulcus</tp:taxon-name-part></tp:taxon-name></italic> sp. nov. by stouter pedipalps (♂) (e.g. palpal femur 2.20× vs. 2.39× longer than broad); from <italic><tp:taxon-name><tp:taxon-name-part taxon-name-part-type="genus" reg="Paratemnoides">P.</tp:taxon-name-part><tp:taxon-name-part taxon-name-part-type="species" reg="yunnanensis">yunnanensis</tp:taxon-name-part></tp:taxon-name></italic> sp. nov. by slender chela (♂) (e.g. chela with pedicel 2.73× vs. 2.63–2.64× longer than broad) (<xref ref-type="bibr" rid="B11161770">With 1906</xref>, <xref ref-type="bibr" rid="B11161779">With 1907</xref>, <xref ref-type="bibr" rid="B11161552">Beier 1932</xref>, <xref ref-type="bibr" rid="B11162012">Beier 1935a</xref>, <xref ref-type="bibr" rid="B11162021">Beier 1935b</xref>, <xref ref-type="bibr" rid="B11161729">Redikorzev 1938</xref>, <xref ref-type="bibr" rid="B11161600">Beier 1951</xref>, <xref ref-type="bibr" rid="B11162047">Morikawa 1953</xref>, <xref ref-type="bibr" rid="B11161752">Sivaraman 1980</xref>, <xref ref-type="bibr" rid="B11161761">Sivaraman 1981</xref>, <xref ref-type="bibr" rid="B11161681">Mathew and Joseph 2019</xref>).</p></tp:treatment-sec><tp:treatment-sec><!--Section generated to contain objects referenced in tp:taxon-treatment.--><fig id="F11161849" position="float" orientation="portrait"><object-id xmlns:xlink="http://www.w3.org/1999/xlink" content-type="arpha" xlink:type="simple">64953172-6FF0-5236-AB92-F9FCB90EA244</object-id><object-id xmlns:xlink="http://www.w3.org/1999/xlink" content-type="doi" xlink:type="simple">10.3897/BDJ.12.e124585.figure1</object-id><label>Figure 1.</label><caption><p><italic><tp:taxon-name><tp:taxon-name-part taxon-name-part-type="genus" reg="Paratemnoides">Paratemnoides</tp:taxon-name-part><tp:taxon-name-part taxon-name-part-type="species" reg="guangdongensis">guangdongensis</tp:taxon-name-part></tp:taxon-name></italic> sp. nov. <bold>A</bold> holotype male, habitus (dorsal view); <bold>B</bold> paratype female, habitus (dorsal view). Scale bars: 1.00 mm.</p></caption><graphic xmlns:xlink="http://www.w3.org/1999/xlink" xlink:href="bdj-12-e124585-g001.jpg" position="float" id="oo_982548.jpg" orientation="portrait" xlink:type="simple"><uri content-type="original_file" xlink:type="simple">https://binary.pensoft.net/fig/982548</uri></graphic></fig><fig id="F11161851" position="float" orientation="portrait"><object-id xmlns:xlink="http://www.w3.org/1999/xlink" content-type="arpha" xlink:type="simple">44B162F8-5CE3-5049-AB78-A1C7105B6296</object-id><object-id xmlns:xlink="http://www.w3.org/1999/xlink" content-type="doi" xlink:type="simple">10.3897/BDJ.12.e124585.figure2</object-id><label>Figure 2.</label><caption><p><italic><tp:taxon-name><tp:taxon-name-part taxon-name-part-type="genus" reg="Paratemnoides">Paratemnoides</tp:taxon-name-part><tp:taxon-name-part taxon-name-part-type="species" reg="guangdongensis">guangdongensis</tp:taxon-name-part></tp:taxon-name></italic> sp. nov., holotype male (<bold>A–F, H</bold>), paratype female (<bold>G</bold>) <bold>A</bold> carapace (dorsal view); <bold>B</bold> left pedipalp (dorsal view); <bold>C</bold> left chela (lateral view); <bold>D</bold> left leg I (lateral view); <bold>E</bold> left leg IV (lateral view); <bold>F</bold> male genital area (ventral view); <bold>G</bold> female genital area (ventral view); <bold>H</bold> tarsus of left leg IV (lateral view). Scale bars: 0.50 mm (<bold>A–C, E</bold>); 0.20 mm (<bold>D, F–H</bold>).</p></caption><graphic xmlns:xlink="http://www.w3.org/1999/xlink" xlink:href="bdj-12-e124585-g002.jpg" position="float" id="oo_982549.jpg" orientation="portrait" xlink:type="simple"><uri content-type="original_file" xlink:type="simple">https://binary.pensoft.net/fig/982549</uri></graphic></fig><fig id="F11161853" position="float" orientation="portrait"><object-id xmlns:xlink="http://www.w3.org/1999/xlink" content-type="arpha" xlink:type="simple">26DBA8FA-A13E-502A-B6B8-37B27FBB65A9</object-id><object-id xmlns:xlink="http://www.w3.org/1999/xlink" content-type="doi" xlink:type="simple">10.3897/BDJ.12.e124585.figure3</object-id><label>Figure 3.</label><caption><p><italic><tp:taxon-name><tp:taxon-name-part taxon-name-part-type="genus" reg="Paratemnoides">Paratemnoides</tp:taxon-name-part><tp:taxon-name-part taxon-name-part-type="species" reg="guangdongensis">guangdongensis</tp:taxon-name-part></tp:taxon-name></italic> sp. nov., holotype male (<bold>A, C–G, I</bold>), paratype female (<bold>B, H</bold>) <bold>A</bold> male galea; <bold>B</bold> female galea; <bold>C</bold> rallum; <bold>D</bold> left chelal fingers (lateral view), with details of trichobothrial pattern; <bold>E</bold> left leg I (lateral view); <bold>F</bold> left leg IV (lateral view); <bold>G</bold> left pedipalp (dorsal view); <bold>H</bold> female genital area (ventral view); <bold>I</bold> male genital area (ventral view). Scale bars: 0.50 mm (<bold>F, G</bold>); 0.25 mm (<bold>D, E, H, I</bold>); 0.10 mm (<bold>A–C</bold>).</p></caption><graphic xmlns:xlink="http://www.w3.org/1999/xlink" xlink:href="bdj-12-e124585-g003.jpg" position="float" id="oo_982553.jpg" orientation="portrait" xlink:type="simple"><uri content-type="original_file" xlink:type="simple">https://binary.pensoft.net/fig/982553</uri></graphic></fig><fig id="F11161928" position="float" orientation="portrait"><object-id xmlns:xlink="http://www.w3.org/1999/xlink" content-type="arpha" xlink:type="simple">12F061DF-E30E-5471-B9FE-B76E72D46D94</object-id><object-id xmlns:xlink="http://www.w3.org/1999/xlink" content-type="doi" xlink:type="simple">10.3897/BDJ.12.e124585.figure16</object-id><label>Figure 16.</label><caption><p>Type localities of <italic><tp:taxon-name><tp:taxon-name-part taxon-name-part-type="genus" reg="Paratemnoides">Paratemnoides</tp:taxon-name-part></tp:taxon-name></italic> species in China.</p></caption><graphic xmlns:xlink="http://www.w3.org/1999/xlink" xlink:href="bdj-12-e124585-g016.jpg" position="float" id="oo_1013692.jpg" orientation="portrait" xlink:type="simple"><uri content-type="original_file" xlink:type="simple">https://binary.pensoft.net/fig/1013692</uri></graphic></fig></tp:treatment-sec><ref-list><ref id="B11161770"><element-citation xmlns:xlink="http://www.w3.org/1999/xlink" publication-type="article" xlink:type="simple"><person-group person-group-type="author"><name name-style="western"><surname>With</surname><given-names>C. J.</given-names></name></person-group><year>1906</year><article-title>The Danish expedition to Siam 1899–1900. III. Chelonethi. An account of the Indian false-scorpions together with studies on the anatomy and classification of the order.</article-title><source>Oversigt over det Konigelige Danske Videnskabernes Selskabs Forhandlinger</source><volume>(7) 3</volume><fpage>1</fpage><lpage>214</lpage></element-citation></ref><ref id="B11161779"><element-citation xmlns:xlink="http://www.w3.org/1999/xlink" publication-type="article" xlink:type="simple"><person-group person-group-type="author"><name name-style="western"><surname>With</surname><given-names>C. J.</given-names></name></person-group><year>1907</year><article-title>On some new species of the <tp:taxon-name><tp:taxon-name-part taxon-name-part-type="family">Cheliferidae</tp:taxon-name-part></tp:taxon-name>, Hans., and <tp:taxon-name><tp:taxon-name-part taxon-name-part-type="family">Garypidae</tp:taxon-name-part></tp:taxon-name>, Hans., in the British Museum.</article-title><source>Journal of the Linnean Society of London, Zoology</source><volume>30</volume><fpage>49</fpage><lpage>85</lpage><pub-id pub-id-type="doi">10.1111/j.1096-3642.1907.tb02124.x</pub-id></element-citation></ref><ref id="B11161552"><element-citation xmlns:xlink="http://www.w3.org/1999/xlink" publication-type="article" xlink:type="simple"><person-group person-group-type="author"><name name-style="western"><surname>Beier</surname><given-names>M.</given-names></name></person-group><year>1932</year><article-title><tp:taxon-name><tp:taxon-name-part taxon-name-part-type="order">Pseudoscorpionidea</tp:taxon-name-part></tp:taxon-name> II. Subord. C. Cheliferinea.</article-title><source>Tierreich</source><volume>58</volume><fpage>i-xxi, 1</fpage><lpage>294</lpage><pub-id pub-id-type="doi">10.1515/9783111385402</pub-id></element-citation></ref><ref id="B11162012"><element-citation xmlns:xlink="http://www.w3.org/1999/xlink" publication-type="article" xlink:type="simple"><person-group person-group-type="author"><name name-style="western"><surname>Beier</surname><given-names>M.</given-names></name></person-group><year>1935</year><article-title>Four new tropical <tp:taxon-name><tp:taxon-name-part taxon-name-part-type="order">Pseudoscorpionidea</tp:taxon-name-part></tp:taxon-name></article-title><source>Annals and Magazine of Natural History</source><volume>(10) 15</volume><fpage>484</fpage><lpage>489</lpage><pub-id pub-id-type="doi">10.1080/00222933508654989</pub-id></element-citation></ref><ref id="B11162021"><element-citation xmlns:xlink="http://www.w3.org/1999/xlink" publication-type="article" xlink:type="simple"><person-group person-group-type="author"><name name-style="western"><surname>Beier</surname><given-names>M.</given-names></name></person-group><year>1935</year><article-title>New <tp:taxon-name><tp:taxon-name-part taxon-name-part-type="order">Pseudoscorpionidea</tp:taxon-name-part></tp:taxon-name> from the Solomon Islands</article-title><source>Annals and Magazine of Natural History</source><volume>(10) 16</volume><fpage>637</fpage><lpage>641</lpage><pub-id pub-id-type="doi">10.1080/00222933508655092</pub-id></element-citation></ref><ref id="B11161729"><element-citation xmlns:xlink="http://www.w3.org/1999/xlink" publication-type="article" xlink:type="simple"><person-group person-group-type="author"><name name-style="western"><surname>Redikorzev</surname><given-names>V.</given-names></name></person-group><year>1938</year><article-title>Les pseudoscorpions de I'Indochine française recueillis par M. C. Dawydoff.</article-title><source>Mémoires du Muséum National d'Histoire Naturelle, Paris</source><volume>10</volume><fpage>69</fpage><lpage>116</lpage></element-citation></ref><ref id="B11161600"><element-citation xmlns:xlink="http://www.w3.org/1999/xlink" publication-type="article" xlink:type="simple"><person-group person-group-type="author"><name name-style="western"><surname>Beier</surname><given-names>M.</given-names></name></person-group><year>1951</year><article-title>Die Pseudoscorpione Indochinas.</article-title><source>Mémoires du Muséum National d'Histoire Naturelle, Paris, Nouvelle Série</source><volume>1</volume><fpage>47</fpage><lpage>123</lpage></element-citation></ref><ref id="B11162047"><element-citation xmlns:xlink="http://www.w3.org/1999/xlink" publication-type="article" xlink:type="simple"><person-group person-group-type="author"><name name-style="western"><surname>Morikawa</surname><given-names>K.</given-names></name></person-group><year>1953</year><article-title>Notes on Japanese <tp:taxon-name><tp:taxon-name-part taxon-name-part-type="order">Pseudoscorpiones</tp:taxon-name-part></tp:taxon-name>. II. Family <tp:taxon-name><tp:taxon-name-part taxon-name-part-type="family">Cheiridiidae</tp:taxon-name-part></tp:taxon-name>, <tp:taxon-name><tp:taxon-name-part taxon-name-part-type="family">Atemnidae</tp:taxon-name-part></tp:taxon-name> and <tp:taxon-name><tp:taxon-name-part taxon-name-part-type="family">Chernetidae</tp:taxon-name-part></tp:taxon-name></article-title><source>Memoirs of Ehime University</source><volume>(2B) 1</volume><fpage>345</fpage><lpage>354</lpage></element-citation></ref><ref id="B11161752"><element-citation xmlns:xlink="http://www.w3.org/1999/xlink" publication-type="article" xlink:type="simple"><person-group person-group-type="author"><name name-style="western"><surname>Sivaraman</surname><given-names>S.</given-names></name></person-group><year>1980</year><article-title>Pseudoscorpions from South India: some new species of the family <tp:taxon-name><tp:taxon-name-part taxon-name-part-type="family">Atemnidae</tp:taxon-name-part></tp:taxon-name> Chamberlin (<tp:taxon-name><tp:taxon-name-part taxon-name-part-type="order">Pseudoscorpionida</tp:taxon-name-part></tp:taxon-name>: <tp:taxon-name><tp:taxon-name-part taxon-name-part-type="suborder">Monosphyronida</tp:taxon-name-part></tp:taxon-name>).</article-title><source>Oriental Insects</source><volume>14</volume><fpage>345</fpage><lpage>362</lpage><pub-id pub-id-type="doi">10.1080/00305316.1980.10434813</pub-id></element-citation></ref><ref id="B11161761"><element-citation xmlns:xlink="http://www.w3.org/1999/xlink" publication-type="article" xlink:type="simple"><person-group person-group-type="author"><name name-style="western"><surname>Sivaraman</surname><given-names>S.</given-names></name></person-group><year>1981</year><article-title>Replacement name for <italic><tp:taxon-name><tp:taxon-name-part taxon-name-part-type="genus" reg="Paratemnus">Paratemnus</tp:taxon-name-part><tp:taxon-name-part taxon-name-part-type="species" reg="robustus">robustus</tp:taxon-name-part></tp:taxon-name></italic> Sivaraman (<tp:taxon-name><tp:taxon-name-part taxon-name-part-type="order">Pseudoscorpionida</tp:taxon-name-part></tp:taxon-name>: <tp:taxon-name><tp:taxon-name-part taxon-name-part-type="family">Atemnidae</tp:taxon-name-part></tp:taxon-name>).</article-title><source>Oriental Insects</source><volume>15</volume><fpage>96</fpage></element-citation></ref><ref id="B11161681"><element-citation xmlns:xlink="http://www.w3.org/1999/xlink" publication-type="article" xlink:type="simple"><person-group person-group-type="author"><name name-style="western"><surname>Mathew</surname><given-names>A. V.</given-names></name><name name-style="western"><surname>Joseph</surname><given-names>M.</given-names></name></person-group><year>2019</year><article-title>A redescription of <italic><tp:taxon-name><tp:taxon-name-part taxon-name-part-type="genus" reg="Paratemnoides">Paratemnoides</tp:taxon-name-part><tp:taxon-name-part taxon-name-part-type="species" reg="plebejus">plebejus</tp:taxon-name-part></tp:taxon-name></italic> (with) (<tp:taxon-name><tp:taxon-name-part taxon-name-part-type="order">Pseudoscorpiones</tp:taxon-name-part></tp:taxon-name>; atemnidae).</article-title><source>International Journal of Avian &amp; Wildlife Biology</source><volume>4</volume><issue>1</issue><fpage>1</fpage><lpage>3</lpage><pub-id pub-id-type="doi">10.15406/ijawb.2019.04.00142</pub-id></element-citation></ref></ref-list></tp:taxon-treatment>
