# Supplementary material for: Five new species of the genus Paratemnoides Harvey, 1991 (Pseudoscorpiones, Atemnidae) from China
Source: Biodivers Data J. 2024 Jun 14;12:e124585. doi: 10.3897/BDJ.12.e124585 (PMC11193051; doi:10.3897/BDJ.12.e124585)
Supplement: XML Treatment for Paratemnoides politus [file BDJ.12.e124585-treatment3.xml]

<!DOCTYPE tp:taxon-treatment
  PUBLIC "-//TaxonX//DTD Taxonomic Treatment Publishing DTD v0 20100105//EN" "tax-treatment-NSO.dtd">
<tp:taxon-treatment xmlns:tp="http://www.plazi.org/taxpub"><tp:treatment-meta><mixed-citation publication-type="journal"><person-group><name><surname>Hou</surname><given-names>Yanmeng</given-names></name><name><surname>Zhao</surname><given-names>Lingchen</given-names></name><name><surname>Zhang</surname><given-names>Feng</given-names></name></person-group><article-title>Five new species of the genus <italic><tp:taxon-name><tp:taxon-name-part taxon-name-part-type="genus" reg="Paratemnoides">Paratemnoides</tp:taxon-name-part></tp:taxon-name></italic> Harvey, 1991 (<tp:taxon-name><tp:taxon-name-part taxon-name-part-type="order">Pseudoscorpiones</tp:taxon-name-part></tp:taxon-name>, <tp:taxon-name><tp:taxon-name-part taxon-name-part-type="family">Atemnidae</tp:taxon-name-part></tp:taxon-name>) from China</article-title><source>Biodivers Data J</source><day>14</day><month>06</month><year>2024</year><volume>12</volume><pub-id pub-id-type="doi">10.3897/BDJ.12.e124585</pub-id></mixed-citation></tp:treatment-meta><tp:nomenclature><tp:taxon-name>
            <object-id xmlns:xlink="http://www.w3.org/1999/xlink" content-type="arpha" xlink:type="simple">7E3A31BB-A989-517B-8836-59BAF4CA05B3</object-id>
            <tp:taxon-name-part taxon-name-part-type="genus">Paratemnoides</tp:taxon-name-part>
            <tp:taxon-name-part taxon-name-part-type="species">politus</tp:taxon-name-part>
            <object-id xmlns:xlink="http://www.w3.org/1999/xlink" content-type="zoobank" xlink:type="simple" object-id-type="ZooBank">C58CD7D7-59F3-4A54-91BE-F283BFCE12D7</object-id>
          </tp:taxon-name><tp:taxon-authority>Hou, Zhao &amp; Zhang</tp:taxon-authority><tp:taxon-status xmlns:xlink="http://www.w3.org/1999/xlink" xlink:type="simple">sp. nov.</tp:taxon-status></tp:nomenclature><tp:treatment-sec sec-type="materials"><title>Materials</title><list list-type="alpha-lower" list-content="occurrences"><list-item><p><bold>Type status:</bold> <named-content xmlns:xlink="http://www.w3.org/1999/xlink" content-type="dwc:typeStatus" xlink:type="simple">Holotype</named-content>. <bold>Occurrence:</bold> recordedBy: <named-content xmlns:xlink="http://www.w3.org/1999/xlink" content-type="dwc:recordedBy" xlink:type="simple">Chi Jin</named-content>; individualCount: <named-content xmlns:xlink="http://www.w3.org/1999/xlink" content-type="dwc:individualCount" xlink:type="simple">1</named-content>; sex: <named-content xmlns:xlink="http://www.w3.org/1999/xlink" content-type="dwc:sex" xlink:type="simple">male</named-content>; lifeStage: <named-content xmlns:xlink="http://www.w3.org/1999/xlink" content-type="dwc:lifeStage" xlink:type="simple">adult</named-content>; occurrenceID: <named-content xmlns:xlink="http://www.w3.org/1999/xlink" content-type="dwc:occurrenceID" xlink:type="simple">94E993C0-3DAE-501B-9753-EA39FF342ED6</named-content>; <bold>Taxon:</bold> scientificName: <named-content xmlns:xlink="http://www.w3.org/1999/xlink" content-type="dwc:scientificName" xlink:type="simple"><italic><tp:taxon-name><tp:taxon-name-part taxon-name-part-type="genus" reg="Paratemnoides">Paratemnoides</tp:taxon-name-part><tp:taxon-name-part taxon-name-part-type="species" reg="politus">politus</tp:taxon-name-part></tp:taxon-name></italic></named-content>; <bold>Location:</bold> country: <named-content xmlns:xlink="http://www.w3.org/1999/xlink" content-type="dwc:country" xlink:type="simple">China</named-content>; stateProvince: <named-content xmlns:xlink="http://www.w3.org/1999/xlink" content-type="dwc:stateProvince" xlink:type="simple">Yunnan</named-content>; county: <named-content xmlns:xlink="http://www.w3.org/1999/xlink" content-type="dwc:county" xlink:type="simple">Mengla</named-content>; locality: <named-content xmlns:xlink="http://www.w3.org/1999/xlink" content-type="dwc:locality" xlink:type="simple">Menglun Town, Xishuangbanna Tropical Botanical Garden</named-content>; verbatimElevation: <named-content xmlns:xlink="http://www.w3.org/1999/xlink" content-type="dwc:verbatimElevation" xlink:type="simple">605 m</named-content>; verbatimCoordinates: <named-content xmlns:xlink="http://www.w3.org/1999/xlink" content-type="dwc:verbatimCoordinates" xlink:type="simple"><named-content content-type="dwc:verbatimCoordinates" xlink:type="simple">21°54.552′N, 101°16.831′E</named-content></named-content>; <bold>Event:</bold> year: <named-content xmlns:xlink="http://www.w3.org/1999/xlink" content-type="dwc:year" xlink:type="simple">2018</named-content>; month: <named-content xmlns:xlink="http://www.w3.org/1999/xlink" content-type="dwc:month" xlink:type="simple">7</named-content>; day: <named-content xmlns:xlink="http://www.w3.org/1999/xlink" content-type="dwc:day" xlink:type="simple">13</named-content>; <bold>Record Level:</bold> institutionID: <named-content xmlns:xlink="http://www.w3.org/1999/xlink" content-type="dwc:institutionID" xlink:type="simple">the Museum of Hebei University (MHBU)</named-content>; institutionCode: <named-content xmlns:xlink="http://www.w3.org/1999/xlink" content-type="dwc:institutionCode" xlink:type="simple">MHBU-YNBN180601</named-content></p></list-item><list-item><p><bold>Type status:</bold> <named-content xmlns:xlink="http://www.w3.org/1999/xlink" content-type="dwc:typeStatus" xlink:type="simple">Paratype</named-content>. <bold>Occurrence:</bold> recordedBy: <named-content xmlns:xlink="http://www.w3.org/1999/xlink" content-type="dwc:recordedBy" xlink:type="simple">Chi Jin</named-content>; individualCount: <named-content xmlns:xlink="http://www.w3.org/1999/xlink" content-type="dwc:individualCount" xlink:type="simple">1</named-content>; sex: <named-content xmlns:xlink="http://www.w3.org/1999/xlink" content-type="dwc:sex" xlink:type="simple">1 male</named-content>; lifeStage: <named-content xmlns:xlink="http://www.w3.org/1999/xlink" content-type="dwc:lifeStage" xlink:type="simple">adult</named-content>; occurrenceID: <named-content xmlns:xlink="http://www.w3.org/1999/xlink" content-type="dwc:occurrenceID" xlink:type="simple">E933A3C0-F822-5B0A-BC2D-316D99C7757D</named-content>; <bold>Taxon:</bold> scientificName: <named-content xmlns:xlink="http://www.w3.org/1999/xlink" content-type="dwc:scientificName" xlink:type="simple"><italic><tp:taxon-name><tp:taxon-name-part taxon-name-part-type="genus" reg="Paratemnoides">Paratemnoides</tp:taxon-name-part><tp:taxon-name-part taxon-name-part-type="species" reg="politus">politus</tp:taxon-name-part></tp:taxon-name></italic></named-content>; <bold>Location:</bold> country: <named-content xmlns:xlink="http://www.w3.org/1999/xlink" content-type="dwc:country" xlink:type="simple">China</named-content>; stateProvince: <named-content xmlns:xlink="http://www.w3.org/1999/xlink" content-type="dwc:stateProvince" xlink:type="simple">Yunnan</named-content>; county: <named-content xmlns:xlink="http://www.w3.org/1999/xlink" content-type="dwc:county" xlink:type="simple">Mengla</named-content>; locality: <named-content xmlns:xlink="http://www.w3.org/1999/xlink" content-type="dwc:locality" xlink:type="simple">Menglun Town, Xishuangbanna Tropical Botanical Garden</named-content>; verbatimElevation: <named-content xmlns:xlink="http://www.w3.org/1999/xlink" content-type="dwc:verbatimElevation" xlink:type="simple">605 m</named-content>; verbatimCoordinates: <named-content xmlns:xlink="http://www.w3.org/1999/xlink" content-type="dwc:verbatimCoordinates" xlink:type="simple"><named-content content-type="dwc:verbatimCoordinates" xlink:type="simple">21°54.552′N, 101°16.831′E</named-content></named-content>; <bold>Event:</bold> year: <named-content xmlns:xlink="http://www.w3.org/1999/xlink" content-type="dwc:year" xlink:type="simple">2018</named-content>; month: <named-content xmlns:xlink="http://www.w3.org/1999/xlink" content-type="dwc:month" xlink:type="simple">7</named-content>; day: <named-content xmlns:xlink="http://www.w3.org/1999/xlink" content-type="dwc:day" xlink:type="simple">13</named-content>; <bold>Record Level:</bold> institutionID: <named-content xmlns:xlink="http://www.w3.org/1999/xlink" content-type="dwc:institutionID" xlink:type="simple">the Museum of Hebei University (MHBU)</named-content>; institutionCode: <named-content xmlns:xlink="http://www.w3.org/1999/xlink" content-type="dwc:institutionCode" xlink:type="simple">MHBU-YNBN180602</named-content></p></list-item><list-item><p><bold>Type status:</bold> <named-content xmlns:xlink="http://www.w3.org/1999/xlink" content-type="dwc:typeStatus" xlink:type="simple">Paratype</named-content>. <bold>Occurrence:</bold> recordedBy: <named-content xmlns:xlink="http://www.w3.org/1999/xlink" content-type="dwc:recordedBy" xlink:type="simple">Chi Jin</named-content>; individualCount: <named-content xmlns:xlink="http://www.w3.org/1999/xlink" content-type="dwc:individualCount" xlink:type="simple">13</named-content>; sex: <named-content xmlns:xlink="http://www.w3.org/1999/xlink" content-type="dwc:sex" xlink:type="simple">13 females</named-content>; lifeStage: <named-content xmlns:xlink="http://www.w3.org/1999/xlink" content-type="dwc:lifeStage" xlink:type="simple">adult</named-content>; occurrenceID: <named-content xmlns:xlink="http://www.w3.org/1999/xlink" content-type="dwc:occurrenceID" xlink:type="simple">BA6D9A9B-7CAD-533A-9EA0-0250EE7AF89A</named-content>; <bold>Taxon:</bold> scientificName: <named-content xmlns:xlink="http://www.w3.org/1999/xlink" content-type="dwc:scientificName" xlink:type="simple"><italic><tp:taxon-name><tp:taxon-name-part taxon-name-part-type="genus" reg="Paratemnoides">Paratemnoides</tp:taxon-name-part><tp:taxon-name-part taxon-name-part-type="species" reg="politus">politus</tp:taxon-name-part></tp:taxon-name></italic></named-content>; <bold>Location:</bold> country: <named-content xmlns:xlink="http://www.w3.org/1999/xlink" content-type="dwc:country" xlink:type="simple">China</named-content>; stateProvince: <named-content xmlns:xlink="http://www.w3.org/1999/xlink" content-type="dwc:stateProvince" xlink:type="simple">Yunnan</named-content>; county: <named-content xmlns:xlink="http://www.w3.org/1999/xlink" content-type="dwc:county" xlink:type="simple">Mengla</named-content>; locality: <named-content xmlns:xlink="http://www.w3.org/1999/xlink" content-type="dwc:locality" xlink:type="simple">Menglun Town, Xishuangbanna Tropical Botanical Garden</named-content>; verbatimElevation: <named-content xmlns:xlink="http://www.w3.org/1999/xlink" content-type="dwc:verbatimElevation" xlink:type="simple">605 m</named-content>; verbatimCoordinates: <named-content xmlns:xlink="http://www.w3.org/1999/xlink" content-type="dwc:verbatimCoordinates" xlink:type="simple"><named-content content-type="dwc:verbatimCoordinates" xlink:type="simple">21°54.552′N, 101°16.831′E</named-content></named-content>; <bold>Event:</bold> year: <named-content xmlns:xlink="http://www.w3.org/1999/xlink" content-type="dwc:year" xlink:type="simple">2018</named-content>; month: <named-content xmlns:xlink="http://www.w3.org/1999/xlink" content-type="dwc:month" xlink:type="simple">7</named-content>; day: <named-content xmlns:xlink="http://www.w3.org/1999/xlink" content-type="dwc:day" xlink:type="simple">13</named-content>; <bold>Record Level:</bold> institutionID: <named-content xmlns:xlink="http://www.w3.org/1999/xlink" content-type="dwc:institutionID" xlink:type="simple">the Museum of Hebei University (MHBU)</named-content>; institutionCode: <named-content xmlns:xlink="http://www.w3.org/1999/xlink" content-type="dwc:institutionCode" xlink:type="simple">MHBU-YNBN180603–15</named-content></p></list-item></list></tp:treatment-sec><tp:treatment-sec sec-type="Description"><title>Description</title><p>Males (holotype and paratype) (Fig. <xref ref-type="fig" rid="F11161863">7</xref>A, Fig. <xref ref-type="fig" rid="F11161867">8</xref>A–E, G–I, Fig. <xref ref-type="fig" rid="F11161914">9</xref>A–C, E–H and K–M). Colour: anterior half of carapace, tergites and chelicerae brown, but paler in posterior half of carapace; pedipalps reddish-brown, paler and paler from fingertips to trochanter; remainder yellowish-brown.</p><p>Carapace (Figs <xref ref-type="fig" rid="F11161867">8</xref>, <xref ref-type="fig" rid="F11161914">9</xref>A): 1.16–1.18× longer than broad; surface smooth, without furrow; anterior half slightly darker than posterior half; with two distinct eyespots situated near anterior margin of carapace; anterior margin with six setae, posterior margin with nine setae, 52 in total, each seta acicular and very slightly curved.</p><p>Chelicera (Fig. <xref ref-type="fig" rid="F11161914">9</xref>B–C and E): much smaller than carapace length; surface smooth; four setae (<italic>sbs</italic> absent; <italic>bs</italic> shorter than others) and two lyrifissures (exterior condylar lyrifissure and exterior lyrifissure) present on hand; movable finger with one slightly curved galeal seta; <italic>bs</italic> and <italic>es</italic> dentate apically, <italic>is</italic> and <italic>ls</italic> long and acute. Fixed finger with four large retrorse teeth and four small apical teeth, movable finger with a long broadly dentated subapical lobe and one small sub-terminal tooth; galea present, shorter and with three larger lateral branchlets and one small terminal dentation (Fig. <xref ref-type="fig" rid="F11161914">9</xref>C). Serrula interior connected to fixed finger for entire length, proximally modified to form velum, serrula exterior with 22 blades, the basal one longest; lamina exterior present. Rallum composed of four blades, the basal two blades shorter than others, the distal one dentated anteriorly, remainder smooth (Fig. <xref ref-type="fig" rid="F11161914">9</xref>E).</p><p>Pedipalp (Fig. <xref ref-type="fig" rid="F11161867">8</xref>B, D–E, Fig. <xref ref-type="fig" rid="F11161914">9</xref>F and M): stout, trochanter 1.46–1.50×, femur (base distinctly wider than terminal) 1.94–2.00×, patella 1.80–1.93×, chela with pedicel (without pedicel) 2.67–2.87× (2.43–2.62×), hand with pedicel (without pedicel) 1.65–1.77× (1.41–1.52×) longer than broad; movable chelal finger 0.67–0.69× (0.78–0.81×) longer than hand with pedicel (without pedicel) and 0.42–0.43× (0.46–0.47×) longer than chela with pedicel (without pedicel). Setae generally long and acuminate. Prolateral surface of femur and patella light yellow and granular; trochanter with one well-developed conical dorsal tubercle and a rounded ventral tubercle. Fixed chelal finger with eight trichobothria, movable chelal finger with four trichobothria: <italic>eb</italic> and <italic>esb</italic> situated at base of fixed finger on retrolateral face, <italic>esb</italic> slightly distal to <italic>eb</italic>; <italic>ib</italic> and <italic>isb</italic> situated at base of fixed finger on prolateral face, <italic>isb</italic> slightly distal to <italic>ib</italic>; <italic>est</italic> in the middle of fixed finger; <italic>et</italic> near sub-distal of fixed finger; <italic>est</italic> closer to <italic>esb</italic> than to <italic>et</italic>; <italic>it</italic> distal to <italic>est</italic> and proximal to <italic>et</italic>; <italic>ist</italic> slightly proximal to <italic>est</italic>; <italic>it</italic> closer to <italic>ist</italic> than to fingertip; distance between <italic>est</italic> and <italic>esb</italic> further than that of <italic>ist</italic> and <italic>isb</italic>; distance between <italic>it</italic> and fingertip further than distance between <italic>ist</italic> and <italic>isb</italic>; <italic>b</italic> and <italic>sb</italic> situated at base of movable finger on retrolateral face; <italic>t</italic> in the middle of movable finger and at same level as <italic>it</italic>; <italic>sb</italic> slightly closer to <italic>b</italic> than to <italic>st</italic>; <italic>st</italic> closer to <italic>sb</italic> than to <italic>t</italic> (Fig. <xref ref-type="fig" rid="F11161914">9</xref>M). Venom apparatus only present in fixed chelal finger, venom ducts curved and short, terminating in inflated nodus ramosus between <italic>et</italic> and <italic>est</italic>, very close to <italic>et.</italic> Both chelal fingers with a row of acute teeth, spaced contiguously along the margin, slightly rounded proximally: fixed chelal finger with 37–38 teeth; movable chelal finger with 48–50 teeth (nearly as large as teeth on fixed chelal finger); without accessory teeth (Fig. <xref ref-type="fig" rid="F11161914">9</xref>M). Femur without long tactile setae. Movable chelal finger straight in lateral view (Fig. <xref ref-type="fig" rid="F11161867">8</xref>D and Fig. <xref ref-type="fig" rid="F11161914">9</xref>M).</p><p>Opisthosoma: generally typical, all setae long, acuminate and biseriate; pleural membrane longitudinally striate, without setae. Tergites I–V and XI undivided and others incompletely divided, each anterior half of tergite darker than posterior half, tergal chaetotaxy I–XI: 10: 11: 12: 13: 14: 7–7: 8–7: 8–7: 7–7: 9–8: 7–6, tergites X and XI each with two long tactile setae. All sternites (except sternite XI) divided, sternal chaetotaxy IV–XI: 5–5: 9–9: 8–7: 8–8: 8–8: 7–8: 9–8 (2T): 8–7 (4T). Anus (tergite Ⅻ and sternite Ⅻ) without raised rim. Anterior genital operculum with 17 setae on each side, posterior margin with eight setae. Male genitalia (Fig. <xref ref-type="fig" rid="F11161867">8</xref>C, Fig. <xref ref-type="fig" rid="F11161914">9</xref>K and L): lateral apodemes (a) relatively small; the hooked branch (br) well-developed, bowed distally and terminating in a plate-like tip; the proximal part with a nearly pale sclerotised bar (c), distinctly curved; the longitudinal fold of medial diverticula (d) vestigial; the ejaculatory canal atrium (e) not well-developed, curved distally; the lateral rods (f) short and diverging proximally; the tip of dorsal apodeme (g) completely joined; the ventral diverticulum (h) bilobed; genital atrium without genital setae.</p><p>Legs (Fig. <xref ref-type="fig" rid="F11161867">8</xref>G–I and Fig. <xref ref-type="fig" rid="F11161914">9</xref>G–H): generally typical, fairly smooth, slightly stout; junction between femora and patellae I and II oblique. Femoropatella of leg Ⅳ 2.74–2.82× longer than deep; tibia 3.00× longer than deep; with basal tactile setae on tarsal segment: tarsus 2.92–3.07× longer than deep (TS = 0.12–0.13); subterminal tarsal setae arcuate and acute. Arolium slightly shorter than claws, not divided; claws smooth.</p><p>Adult females (Fig. <xref ref-type="fig" rid="F11161863">7</xref>B, Fig. <xref ref-type="fig" rid="F11161867">8</xref>F, Fig. <xref ref-type="fig" rid="F11161914">9</xref>D and I–J): Mostly same as the males, but a little larger and darker. Carapace: 1.12–1.13× longer than broad; anterior margin and posterior margin each with six setae, 62 in total. Chelicera: hand with four setae; galea with four larger branchlets and one small branchlet; serrula exterior with 23 blades, the basal one longest; rallum composed of four blades, the distal one dentated anteriorly, remainder smooth. Pedipalps: stout, trochanter 1.48–1.54, femur 1.92–2.00, patella 1.92, chela (with pedicel) 2.71–2.72, chela (without pedicel) 2.47–2.48, hand (without pedicel) 1.51× longer than broad, movable chelal finger 0.68–0.69× (0.79–0.81×) longer than hand with pedicel (without pedicel) and 0.42× (0.46–0.47×) longer than chela with pedicel (without pedicel). Opisthosoma: female genitalia: simple, spermathecae provided with separated median cribriform plates. Legs: femoropatella of leg Ⅳ 2.71–2.74× longer than deep; tibia 2.81–2.86× longer than deep; with basal tactile setae on tarsalc segment: tarsus 2.93–3.31× longer than deep (TS = 0.12).</p><p>Dimensions (length/breadth or, in the case of the legs, length/depth in mm; ratios in parentheses). Males (females in parentheses): body length 3.31–3.63 (4.58–4.65). Carapace 0.97–1.00/0.82–0.86 (1.03/0.91–0.92). Pedipalp: trochanter 0.41–0.45/0.28–0.30 (0.43/0.28–0.29), femur 0.68–0.78/0.35–0.39 (0.71–0.72/0.36–0.37), patella 0.72–0.79/0.40–0.41 (0.73–0.75/0.38–0.39), chela (with pedicel) 1.36–1.49/0.51–0.52 (1.41–1.44/0.52–0.53), chela (without pedicel) 1.24–1.36 (1.29–1.31), hand (with pedicel) 0.84–0.92 (0.87–0.88), hand (without pedicel) 0.72–0.79 (0.75), movable finger length 0.58–0.62 (0.59–0.61). Leg I: trochanter 0.17–0.18/0.15–0.16 (0.17–0.19/0.16), femur 0.26–0.28/0.20–0.22 (0.27–0.28/0.21–0.22), patella 0.41–0.44/0.18–0.19 (0.43–0.45/0.18–0.19), tibia 0.37–0.38/0.13 (0.39–0.40/0.14), tarsus 0.30–0.31/0.09–0.10 (0.33/0.10). Leg IV: trochanter 0.32/0.18–0.22 (0.33/0.20–0.22), femoropatella 0.85–0.93/0.31–0.33 (0.92–0.96/0.34–0.35), tibia 0.60–0.63/0.20–0.21 (0.59–0.60/0.21), tarsus 0.38–0.43/0.13–0.14 (0.41–0.43/0.13–0.14).</p></tp:treatment-sec><tp:treatment-sec sec-type="Diagnosis"><title>Diagnosis</title><p>This new species is characterised by (see taxon discussion for more details): carapace 1.16–1.18 (♂), 1.12–1.13 (♀) × longer than broad; with two distinct eyespots; palpal femur 1.94–2.00 (♂), 1.92–2.00 (♀), chela with pedicel 2.67–2.87 (♂), 2.71–2.72 (♀) × longer than broad, chela without pedicel 2.43–2.62 (♂), 2.47–2.48 (♀) × longer than broad; only prolateral surface of femur and patella granular; fixed chelal finger with 37–38 teeth; movable chelal finger with 48–50 teeth; serrula exterior with (♂♀) 22–23 blades.</p></tp:treatment-sec><tp:treatment-sec sec-type="Etymology"><title>Etymology</title><p>The specific name is derived from the Latin adjective <italic>polio</italic> (-a, -um), meaning smooth and referring to the characters of smooth pedipalps, only prolateral surface of femur and patella granular.</p></tp:treatment-sec><tp:treatment-sec sec-type="Distribution"><title>Distribution</title><p>China (Yunnan) (Fig. <xref ref-type="fig" rid="F11161928">16</xref>).</p></tp:treatment-sec><tp:treatment-sec sec-type="Taxon discussion"><title>Taxon discussion</title><p><italic><tp:taxon-name><tp:taxon-name-part taxon-name-part-type="genus" reg="Paratemnoides">Paratemnoides</tp:taxon-name-part><tp:taxon-name-part taxon-name-part-type="species" reg="politus">politus</tp:taxon-name-part></tp:taxon-name></italic> sp. nov. is similar to <italic><tp:taxon-name><tp:taxon-name-part taxon-name-part-type="genus" reg="Paratemnoides">P.</tp:taxon-name-part><tp:taxon-name-part taxon-name-part-type="species" reg="trisulcus">trisulcus</tp:taxon-name-part></tp:taxon-name></italic> sp. nov., but differs by stouter pedipalps (♂) (e.g. palpal femur 1.94–2.00× vs. 2.39× longer than broad).</p><p><italic><tp:taxon-name><tp:taxon-name-part taxon-name-part-type="genus" reg="Paratemnoides">Paratemnoides</tp:taxon-name-part><tp:taxon-name-part taxon-name-part-type="species" reg="politus">politus</tp:taxon-name-part></tp:taxon-name></italic> sp. nov. can be distinguished from <italic><tp:taxon-name><tp:taxon-name-part taxon-name-part-type="genus" reg="Paratemnoides">P.</tp:taxon-name-part><tp:taxon-name-part taxon-name-part-type="species" reg="assimilis">assimilis</tp:taxon-name-part></tp:taxon-name></italic> by slightly stouter appendages (♂) (e.g. chela with pedicel 2.67–2.87× vs. 2.60× longer than broad; chelal hand with pedicel 1.65–1.77× vs. 1.88× longer than broad; femoropatella of leg IV 2.71–2.74× vs. 2.50–2.60×, tibia of leg IV 2.81–2.86× vs. 3.00× longer than deep); from <italic><tp:taxon-name><tp:taxon-name-part taxon-name-part-type="genus" reg="Paratemnoides">P.</tp:taxon-name-part><tp:taxon-name-part taxon-name-part-type="species" reg="borneoensis">borneoensis</tp:taxon-name-part></tp:taxon-name></italic> by the number of serrula exterior blades (22 vs. 24), larger body size and stouter pedipalps (♀) (e.g. body length 4.58–4.65 mm vs. 3.50 mm; palpal femur 1.92–2.00× vs. 2.27× longer than broad, length 0.71–0.72 mm vs. 0.68 mm); from <italic><tp:taxon-name><tp:taxon-name-part taxon-name-part-type="genus" reg="Paratemnoides">P.</tp:taxon-name-part><tp:taxon-name-part taxon-name-part-type="species" reg="curtulus">curtulus</tp:taxon-name-part></tp:taxon-name></italic> by the arrangement of trichobothria (e.g. distance between <italic>est</italic> and <italic>esb</italic> further than that of <italic>ist</italic> and <italic>isb</italic> vs. shorter to that of <italic>ist</italic> and <italic>isb</italic>) and the slender chela (♂) (chela with pedicel 2.67–2.87× vs. 2.19× longer than broad, length 1.36–1.49 mm vs. 1.05 mm); from <italic><tp:taxon-name><tp:taxon-name-part taxon-name-part-type="genus" reg="Paratemnoides">P.</tp:taxon-name-part><tp:taxon-name-part taxon-name-part-type="species" reg="guangdongensis">guangdongensis</tp:taxon-name-part></tp:taxon-name></italic> sp. nov. by stouter pedipalps (♂) (e.g. palpal femur 1.94–2.00× vs. 2.20× longer than broad) and fewer movable chelal finger teeth (♂) (48–50 vs. 54–56); from <italic><tp:taxon-name><tp:taxon-name-part taxon-name-part-type="genus" reg="Paratemnoides">P.</tp:taxon-name-part><tp:taxon-name-part taxon-name-part-type="species" reg="indicus">indicus</tp:taxon-name-part></tp:taxon-name></italic> by the trait of eyespots (with two distinct eyespots vs. eyespots absent), the number of setae on the carapace (52 vs. 46), more movable chelal finger teeth (48–50 vs. 42) and the body size (e.g. body length (♂) 3.31–3.63 mm vs. 4.02 mm, (♀) 4.58–4.65 mm vs. 4.06 mm); from <italic><tp:taxon-name><tp:taxon-name-part taxon-name-part-type="genus" reg="Paratemnoides">P.</tp:taxon-name-part><tp:taxon-name-part taxon-name-part-type="species" reg="japonicus">japonicus</tp:taxon-name-part></tp:taxon-name></italic> by the trait of eyes (with two distinct eyespots vs. eyespots absent), the number of serrula exterior blades (22 vs. 18) and larger body size and stouter pedipalps (♂) (e.g. body length 3.31–3.63 mm vs. 2.97 mm; palpal femur 1.94–2.00× vs. 2.40× longer than broad, length 0.68–0.78 mm vs. 0.81 mm); from <italic><tp:taxon-name><tp:taxon-name-part taxon-name-part-type="genus" reg="Paratemnoides">P.</tp:taxon-name-part><tp:taxon-name-part taxon-name-part-type="species" reg="laosanus">laosanus</tp:taxon-name-part></tp:taxon-name></italic> by larger body size and stouter pedipalps (e.g. body length (♀) 4.58–4.65 mm vs. max. 4.00 mm; palpal femur length (♀) 0.71–0.72 mm vs. 0.77 mm; hand with pedicel (♀) 1.66–1.67× vs. 1.79× longer than broad, length 0.87–0.88 mm vs. 1.00 mm; chela without pedicel (♂) 2.43–2.62× vs. 2.20–2.30× longer than broad) and more chelal fingers teeth (fixed finger with 37–38 vs. 33 teeth, movable finger with 48–50 vs. 44); from <italic><tp:taxon-name><tp:taxon-name-part taxon-name-part-type="genus" reg="Paratemnoides">P.</tp:taxon-name-part><tp:taxon-name-part taxon-name-part-type="species" reg="mahnerti">mahnerti</tp:taxon-name-part></tp:taxon-name></italic> by the number of serrula exterior blades (22 vs. 19), relative position of trichobothrium <italic>st</italic> (<italic>st</italic> situated closer to <italic>sb</italic> than to <italic>t</italic> vs. midway between <italic>sb</italic> and <italic>t</italic>), more chelal fingers teeth (fixed finger with 37–38 vs. 31 teeth, movable finger with 48–50 vs. 39), the number of setae on the carapace (52 vs. 40) and larger body size (e.g. body length (♂) 3.31–3.63 mm vs. 2.02 mm, (♀) 4.58–4.65 mm vs. 3.05 mm); from <italic><tp:taxon-name><tp:taxon-name-part taxon-name-part-type="genus" reg="Paratemnoides">P.</tp:taxon-name-part><tp:taxon-name-part taxon-name-part-type="species" reg="pallidus">pallidus</tp:taxon-name-part></tp:taxon-name></italic> by slightly larger body size (♀) (e.g. body length 4.58–4.65 mm vs. 4.30 mm), stouter pedipalps (♀) (e.g. palpal femur 1.92–2.00× vs. 2.20× longer than broad) and the number of serrula exterior blades (22 vs. 25); from <italic><tp:taxon-name><tp:taxon-name-part taxon-name-part-type="genus" reg="Paratemnoides">P.</tp:taxon-name-part><tp:taxon-name-part taxon-name-part-type="species" reg="parvus">parvus</tp:taxon-name-part></tp:taxon-name></italic> sp. nov. by stouter pedipalps (♂) (e.g. palpal femur 1.94–2.00× vs. 2.11–2.36× longer than broad) and more movable chelal finger teeth (♂) (48–50 vs. 41–42) ; from <italic><tp:taxon-name><tp:taxon-name-part taxon-name-part-type="genus" reg="Paratemnoides">P.</tp:taxon-name-part><tp:taxon-name-part taxon-name-part-type="species" reg="philippinus">philippinus</tp:taxon-name-part></tp:taxon-name></italic> by the slender chela (♂) (chela with pedicel 2.67–2.87× vs. 2.20× longer than broad), the trait of eyespots (with two distinct eyespots vs. without eyespots) and the number of serrula exterior blades (22 vs. 26); from <italic><tp:taxon-name><tp:taxon-name-part taxon-name-part-type="genus" reg="Paratemnoides">P.</tp:taxon-name-part><tp:taxon-name-part taxon-name-part-type="species" reg="plebejus">plebejus</tp:taxon-name-part></tp:taxon-name></italic> by stouter pedipalps (♂) (e.g. palpal femur 1.94–2.00× vs. 2.11× longer than broad), more fixed chelal finger teeth (♂) (37–38 vs. 32) and the trait of pedipalp (prolateral surface of femur and patella granular only vs. almost entire surface granular); from <italic><tp:taxon-name><tp:taxon-name-part taxon-name-part-type="genus" reg="Paratemnoides">P.</tp:taxon-name-part><tp:taxon-name-part taxon-name-part-type="species" reg="pococki">pococki</tp:taxon-name-part></tp:taxon-name></italic> by larger body size and slender pedipalps (♀) (e.g. body length 4.58–4.65 mm vs. 3.87 mm; palpal femur 1.92–2.00× vs. 2.20× longer than broad, length 0.71–0.72 mm vs. 0.62 mm; movable chelal finger length 0.59–0.61 mm vs. 0.46 mm); from <italic><tp:taxon-name><tp:taxon-name-part taxon-name-part-type="genus" reg="Paratemnoides">P.</tp:taxon-name-part><tp:taxon-name-part taxon-name-part-type="species" reg="redikorzevi">redikorzevi</tp:taxon-name-part></tp:taxon-name></italic> by the number of serrula exterior blades (22 vs. 20), larger body size and slender pedipalps (e.g. body length (♂) 3.39–3.49 mm vs. 3.00 mm, (♀) 4.58–4.65 mm vs. 3.00–4.00 mm; chela without pedicel (♂) 2.43–2.62× vs. 2.30–2.40× longer than broad); from <italic><tp:taxon-name><tp:taxon-name-part taxon-name-part-type="genus" reg="Paratemnus">P.</tp:taxon-name-part><tp:taxon-name-part taxon-name-part-type="species" reg="robustus">robustus</tp:taxon-name-part></tp:taxon-name></italic> by the number of serrula exterior blades (22 vs. 26), smaller body size and stouter pedipalps (♂) (e.g. body length 3.31–3.63 mm vs. 3.80 mm; palpal femur 1.94–2.00× vs. 2.28× longer than broad, length 0.68–0.78 mm vs. 0.91 mm); from <italic><tp:taxon-name><tp:taxon-name-part taxon-name-part-type="genus" reg="Paratemnoides">P.</tp:taxon-name-part><tp:taxon-name-part taxon-name-part-type="species" reg="salomonis">salomonis</tp:taxon-name-part></tp:taxon-name></italic> by the trait of eyespots (with two distinct eyespots vs. eyespots wanting), the number of serrula exterior blades (22 vs. 23) and slightly slender appendages (e.g. chela with pedicel 2.67–2.87× vs. 2.60× longer than broad; tarsus of leg IV 2.92–3.07× vs. 3.20× longer than deep); from <italic><tp:taxon-name><tp:taxon-name-part taxon-name-part-type="genus" reg="Paratemnoides">P.</tp:taxon-name-part><tp:taxon-name-part taxon-name-part-type="species" reg="sinensis">sinensis</tp:taxon-name-part></tp:taxon-name></italic> by stouter pedipalps (e.g. palpal femur (♂) 1.94–2.00× vs. 2.30× longer than broad, chela with pedicel (♂) 2.67–2.87× vs. 2.40–2.50× longer than broad) and the arrangement of trichobothria (distance between <italic>est</italic> and <italic>esb</italic> further than that of <italic>ist</italic> and <italic>isb</italic> vs. nearly equal to that of <italic>ist</italic> and <italic>isb</italic>); from <italic><tp:taxon-name><tp:taxon-name-part taxon-name-part-type="genus" reg="Paratemnoides">P.</tp:taxon-name-part><tp:taxon-name-part taxon-name-part-type="species" reg="sumatranus">sumatranus</tp:taxon-name-part></tp:taxon-name></italic> by the number of serrula exterior blades (22 vs. 24) and larger body size and stouter pedipalps (♂) (e.g. body length 3.31–3.63 mm vs. 2.50 mm; palpal femur 1.94–2.00× vs. 2.26× longer than broad, length 0.68–0.78 mm vs. 0.61 mm; movable chelal finger length 0.58–0.62 mm vs. 0.47 mm); from <italic><tp:taxon-name><tp:taxon-name-part taxon-name-part-type="genus" reg="Paratemnoides">P.</tp:taxon-name-part><tp:taxon-name-part taxon-name-part-type="species" reg="yunnanensis">yunnanensis</tp:taxon-name-part></tp:taxon-name></italic> sp. nov. by stouter pedipalps (♂) (e.g. palpal femur 1.94–2.00× vs. 2.17–2.41× longer than broad) and relative position of trichobothria <italic>t</italic> and <italic>it</italic> (<italic>t</italic> distal to <italic>it</italic> vs. basal to <italic>it</italic>) (<xref ref-type="bibr" rid="B11161770">With 1906</xref>, <xref ref-type="bibr" rid="B11161779">With 1907</xref>, <xref ref-type="bibr" rid="B11161552">Beier 1932</xref>, <xref ref-type="bibr" rid="B11162012">Beier 1935a</xref>, <xref ref-type="bibr" rid="B11162021">Beier 1935b</xref>, <xref ref-type="bibr" rid="B11161729">Redikorzev 1938</xref>, <xref ref-type="bibr" rid="B11161600">Beier 1951</xref>, <xref ref-type="bibr" rid="B11162047">Morikawa 1953</xref>, <xref ref-type="bibr" rid="B11161752">Sivaraman 1980</xref>, <xref ref-type="bibr" rid="B11161761">Sivaraman 1981</xref>, <xref ref-type="bibr" rid="B11161681">Mathew and Joseph 2019</xref>).</p></tp:treatment-sec><tp:treatment-sec><!--Section generated to contain objects referenced in tp:taxon-treatment.--><fig id="F11161863" position="float" orientation="portrait"><object-id xmlns:xlink="http://www.w3.org/1999/xlink" content-type="arpha" xlink:type="simple">E3FC2C8B-7B29-5E28-A29B-67766192CA18</object-id><object-id xmlns:xlink="http://www.w3.org/1999/xlink" content-type="doi" xlink:type="simple">10.3897/BDJ.12.e124585.figure7</object-id><label>Figure 7.</label><caption><p><italic><tp:taxon-name><tp:taxon-name-part taxon-name-part-type="genus" reg="Paratemnoides">Paratemnoides</tp:taxon-name-part><tp:taxon-name-part taxon-name-part-type="species" reg="politus">politus</tp:taxon-name-part></tp:taxon-name></italic> sp. nov. <bold>A</bold> holotype male, habitus (dorsal view); <bold>B</bold> paratype female, habitus (dorsal view). Scale bars: 2.00 mm.</p></caption><graphic xmlns:xlink="http://www.w3.org/1999/xlink" xlink:href="bdj-12-e124585-g007.jpg" position="float" id="oo_982564.jpg" orientation="portrait" xlink:type="simple"><uri content-type="original_file" xlink:type="simple">https://binary.pensoft.net/fig/982564</uri></graphic></fig><fig id="F11161867" position="float" orientation="portrait"><object-id xmlns:xlink="http://www.w3.org/1999/xlink" content-type="arpha" xlink:type="simple">DCC8334F-8CC1-5F3D-B3E4-6B1616BA92EB</object-id><object-id xmlns:xlink="http://www.w3.org/1999/xlink" content-type="doi" xlink:type="simple">10.3897/BDJ.12.e124585.figure8</object-id><label>Figure 8.</label><caption><p><italic><tp:taxon-name><tp:taxon-name-part taxon-name-part-type="genus" reg="Paratemnoides">Paratemnoides</tp:taxon-name-part><tp:taxon-name-part taxon-name-part-type="species" reg="politus">politus</tp:taxon-name-part></tp:taxon-name></italic> sp. nov., holotype male (<bold>A–E, G–I</bold>), paratype female (<bold>F</bold>) <bold>A</bold> carapace (dorsal view); <bold>B</bold> left chela (lateral view); <bold>C</bold> male genital area (ventral view); <bold>D</bold> left chelal fingers (lateral view); <bold>E</bold> left pedipalp (dorsal view); <bold>F</bold> female genital area (ventral view), with eggs; <bold>G</bold> tarsus of left leg IV (lateral view); <bold>H</bold> left leg I (lateral view); <bold>I</bold> left leg IV (lateral view). Scale bars: 0.50 mm (<bold>A, B, E, F, H, I</bold>); 0.20 mm (<bold>C, D, G</bold>).</p></caption><graphic xmlns:xlink="http://www.w3.org/1999/xlink" xlink:href="bdj-12-e124585-g008.jpg" position="float" id="oo_982563.jpg" orientation="portrait" xlink:type="simple"><uri content-type="original_file" xlink:type="simple">https://binary.pensoft.net/fig/982563</uri></graphic></fig><fig id="F11161914" position="float" orientation="portrait"><object-id xmlns:xlink="http://www.w3.org/1999/xlink" content-type="arpha" xlink:type="simple">62F54DCE-01E9-55AB-BC06-20BD3F0CDB96</object-id><object-id xmlns:xlink="http://www.w3.org/1999/xlink" content-type="doi" xlink:type="simple">10.3897/BDJ.12.e124585.figure9</object-id><label>Figure 9.</label><caption><p><italic><tp:taxon-name><tp:taxon-name-part taxon-name-part-type="genus" reg="Paratemnoides">Paratemnoides</tp:taxon-name-part><tp:taxon-name-part taxon-name-part-type="species" reg="politus">politus</tp:taxon-name-part></tp:taxon-name></italic> sp. nov., holotype male (<bold>A–C, E–H, K–M</bold>), paratype female (<bold>D, I, J</bold>) <bold>A</bold> carapace (dorsal view); <bold>B</bold> left chelicera (dorsal view); <bold>C</bold> male galea; <bold>D</bold> female galea; <bold>E</bold> rallum; <bold>F</bold> left pedipalp (dorsal view); <bold>G</bold> left leg I (lateral view); <bold>H</bold> left leg IV (lateral view); <bold>I</bold> female genital area (ventral view); <bold>J</bold> spermatheca; <bold>K</bold> male genital area (ventral view); <bold>L</bold> male genital organ; <bold>M</bold> left chelal fingers (lateral view), with details of trichobothrial pattern. Scale bars: 0.50 mm (<bold>A, F–H</bold>); 0.20 mm (<bold>I, K</bold>); 0.10 mm (<bold>B–E, J, L, M</bold>).</p></caption><graphic xmlns:xlink="http://www.w3.org/1999/xlink" xlink:href="bdj-12-e124585-g009.jpg" position="float" id="oo_982565.jpg" orientation="portrait" xlink:type="simple"><uri content-type="original_file" xlink:type="simple">https://binary.pensoft.net/fig/982565</uri></graphic></fig><fig id="F11161928" position="float" orientation="portrait"><object-id xmlns:xlink="http://www.w3.org/1999/xlink" content-type="arpha" xlink:type="simple">12F061DF-E30E-5471-B9FE-B76E72D46D94</object-id><object-id xmlns:xlink="http://www.w3.org/1999/xlink" content-type="doi" xlink:type="simple">10.3897/BDJ.12.e124585.figure16</object-id><label>Figure 16.</label><caption><p>Type localities of <italic><tp:taxon-name><tp:taxon-name-part taxon-name-part-type="genus" reg="Paratemnoides">Paratemnoides</tp:taxon-name-part></tp:taxon-name></italic> species in China.</p></caption><graphic xmlns:xlink="http://www.w3.org/1999/xlink" xlink:href="bdj-12-e124585-g016.jpg" position="float" id="oo_1013692.jpg" orientation="portrait" xlink:type="simple"><uri content-type="original_file" xlink:type="simple">https://binary.pensoft.net/fig/1013692</uri></graphic></fig></tp:treatment-sec><ref-list><ref id="B11161770"><element-citation xmlns:xlink="http://www.w3.org/1999/xlink" publication-type="article" xlink:type="simple"><person-group person-group-type="author"><name name-style="western"><surname>With</surname><given-names>C. J.</given-names></name></person-group><year>1906</year><article-title>The Danish expedition to Siam 1899–1900. III. Chelonethi. An account of the Indian false-scorpions together with studies on the anatomy and classification of the order.</article-title><source>Oversigt over det Konigelige Danske Videnskabernes Selskabs Forhandlinger</source><volume>(7) 3</volume><fpage>1</fpage><lpage>214</lpage></element-citation></ref><ref id="B11161779"><element-citation xmlns:xlink="http://www.w3.org/1999/xlink" publication-type="article" xlink:type="simple"><person-group person-group-type="author"><name name-style="western"><surname>With</surname><given-names>C. J.</given-names></name></person-group><year>1907</year><article-title>On some new species of the <tp:taxon-name><tp:taxon-name-part taxon-name-part-type="family">Cheliferidae</tp:taxon-name-part></tp:taxon-name>, Hans., and <tp:taxon-name><tp:taxon-name-part taxon-name-part-type="family">Garypidae</tp:taxon-name-part></tp:taxon-name>, Hans., in the British Museum.</article-title><source>Journal of the Linnean Society of London, Zoology</source><volume>30</volume><fpage>49</fpage><lpage>85</lpage><pub-id pub-id-type="doi">10.1111/j.1096-3642.1907.tb02124.x</pub-id></element-citation></ref><ref id="B11161552"><element-citation xmlns:xlink="http://www.w3.org/1999/xlink" publication-type="article" xlink:type="simple"><person-group person-group-type="author"><name name-style="western"><surname>Beier</surname><given-names>M.</given-names></name></person-group><year>1932</year><article-title><tp:taxon-name><tp:taxon-name-part taxon-name-part-type="order">Pseudoscorpionidea</tp:taxon-name-part></tp:taxon-name> II. Subord. C. Cheliferinea.</article-title><source>Tierreich</source><volume>58</volume><fpage>i-xxi, 1</fpage><lpage>294</lpage><pub-id pub-id-type="doi">10.1515/9783111385402</pub-id></element-citation></ref><ref id="B11162012"><element-citation xmlns:xlink="http://www.w3.org/1999/xlink" publication-type="article" xlink:type="simple"><person-group person-group-type="author"><name name-style="western"><surname>Beier</surname><given-names>M.</given-names></name></person-group><year>1935</year><article-title>Four new tropical <tp:taxon-name><tp:taxon-name-part taxon-name-part-type="order">Pseudoscorpionidea</tp:taxon-name-part></tp:taxon-name></article-title><source>Annals and Magazine of Natural History</source><volume>(10) 15</volume><fpage>484</fpage><lpage>489</lpage><pub-id pub-id-type="doi">10.1080/00222933508654989</pub-id></element-citation></ref><ref id="B11162021"><element-citation xmlns:xlink="http://www.w3.org/1999/xlink" publication-type="article" xlink:type="simple"><person-group person-group-type="author"><name name-style="western"><surname>Beier</surname><given-names>M.</given-names></name></person-group><year>1935</year><article-title>New <tp:taxon-name><tp:taxon-name-part taxon-name-part-type="order">Pseudoscorpionidea</tp:taxon-name-part></tp:taxon-name> from the Solomon Islands</article-title><source>Annals and Magazine of Natural History</source><volume>(10) 16</volume><fpage>637</fpage><lpage>641</lpage><pub-id pub-id-type="doi">10.1080/00222933508655092</pub-id></element-citation></ref><ref id="B11161729"><element-citation xmlns:xlink="http://www.w3.org/1999/xlink" publication-type="article" xlink:type="simple"><person-group person-group-type="author"><name name-style="western"><surname>Redikorzev</surname><given-names>V.</given-names></name></person-group><year>1938</year><article-title>Les pseudoscorpions de I'Indochine française recueillis par M. C. Dawydoff.</article-title><source>Mémoires du Muséum National d'Histoire Naturelle, Paris</source><volume>10</volume><fpage>69</fpage><lpage>116</lpage></element-citation></ref><ref id="B11161600"><element-citation xmlns:xlink="http://www.w3.org/1999/xlink" publication-type="article" xlink:type="simple"><person-group person-group-type="author"><name name-style="western"><surname>Beier</surname><given-names>M.</given-names></name></person-group><year>1951</year><article-title>Die Pseudoscorpione Indochinas.</article-title><source>Mémoires du Muséum National d'Histoire Naturelle, Paris, Nouvelle Série</source><volume>1</volume><fpage>47</fpage><lpage>123</lpage></element-citation></ref><ref id="B11162047"><element-citation xmlns:xlink="http://www.w3.org/1999/xlink" publication-type="article" xlink:type="simple"><person-group person-group-type="author"><name name-style="western"><surname>Morikawa</surname><given-names>K.</given-names></name></person-group><year>1953</year><article-title>Notes on Japanese <tp:taxon-name><tp:taxon-name-part taxon-name-part-type="order">Pseudoscorpiones</tp:taxon-name-part></tp:taxon-name>. II. Family <tp:taxon-name><tp:taxon-name-part taxon-name-part-type="family">Cheiridiidae</tp:taxon-name-part></tp:taxon-name>, <tp:taxon-name><tp:taxon-name-part taxon-name-part-type="family">Atemnidae</tp:taxon-name-part></tp:taxon-name> and <tp:taxon-name><tp:taxon-name-part taxon-name-part-type="family">Chernetidae</tp:taxon-name-part></tp:taxon-name></article-title><source>Memoirs of Ehime University</source><volume>(2B) 1</volume><fpage>345</fpage><lpage>354</lpage></element-citation></ref><ref id="B11161752"><element-citation xmlns:xlink="http://www.w3.org/1999/xlink" publication-type="article" xlink:type="simple"><person-group person-group-type="author"><name name-style="western"><surname>Sivaraman</surname><given-names>S.</given-names></name></person-group><year>1980</year><article-title>Pseudoscorpions from South India: some new species of the family <tp:taxon-name><tp:taxon-name-part taxon-name-part-type="family">Atemnidae</tp:taxon-name-part></tp:taxon-name> Chamberlin (<tp:taxon-name><tp:taxon-name-part taxon-name-part-type="order">Pseudoscorpionida</tp:taxon-name-part></tp:taxon-name>: <tp:taxon-name><tp:taxon-name-part taxon-name-part-type="suborder">Monosphyronida</tp:taxon-name-part></tp:taxon-name>).</article-title><source>Oriental Insects</source><volume>14</volume><fpage>345</fpage><lpage>362</lpage><pub-id pub-id-type="doi">10.1080/00305316.1980.10434813</pub-id></element-citation></ref><ref id="B11161761"><element-citation xmlns:xlink="http://www.w3.org/1999/xlink" publication-type="article" xlink:type="simple"><person-group person-group-type="author"><name name-style="western"><surname>Sivaraman</surname><given-names>S.</given-names></name></person-group><year>1981</year><article-title>Replacement name for <italic><tp:taxon-name><tp:taxon-name-part taxon-name-part-type="genus" reg="Paratemnus">Paratemnus</tp:taxon-name-part><tp:taxon-name-part taxon-name-part-type="species" reg="robustus">robustus</tp:taxon-name-part></tp:taxon-name></italic> Sivaraman (<tp:taxon-name><tp:taxon-name-part taxon-name-part-type="order">Pseudoscorpionida</tp:taxon-name-part></tp:taxon-name>: <tp:taxon-name><tp:taxon-name-part taxon-name-part-type="family">Atemnidae</tp:taxon-name-part></tp:taxon-name>).</article-title><source>Oriental Insects</source><volume>15</volume><fpage>96</fpage></element-citation></ref><ref id="B11161681"><element-citation xmlns:xlink="http://www.w3.org/1999/xlink" publication-type="article" xlink:type="simple"><person-group person-group-type="author"><name name-style="western"><surname>Mathew</surname><given-names>A. V.</given-names></name><name name-style="western"><surname>Joseph</surname><given-names>M.</given-names></name></person-group><year>2019</year><article-title>A redescription of <italic><tp:taxon-name><tp:taxon-name-part taxon-name-part-type="genus" reg="Paratemnoides">Paratemnoides</tp:taxon-name-part><tp:taxon-name-part taxon-name-part-type="species" reg="plebejus">plebejus</tp:taxon-name-part></tp:taxon-name></italic> (with) (<tp:taxon-name><tp:taxon-name-part taxon-name-part-type="order">Pseudoscorpiones</tp:taxon-name-part></tp:taxon-name>; atemnidae).</article-title><source>International Journal of Avian &amp; Wildlife Biology</source><volume>4</volume><issue>1</issue><fpage>1</fpage><lpage>3</lpage><pub-id pub-id-type="doi">10.15406/ijawb.2019.04.00142</pub-id></element-citation></ref></ref-list></tp:taxon-treatment>
