# Supplementary material for: Five new species of the genus Paratemnoides Harvey, 1991 (Pseudoscorpiones, Atemnidae) from China
Source: Biodivers Data J. 2024 Jun 14;12:e124585. doi: 10.3897/BDJ.12.e124585 (PMC11193051; doi:10.3897/BDJ.12.e124585)
Supplement: XML Treatment for Paratemnoides trisulcus [file BDJ.12.e124585-treatment4.xml]

<!DOCTYPE tp:taxon-treatment
  PUBLIC "-//TaxonX//DTD Taxonomic Treatment Publishing DTD v0 20100105//EN" "tax-treatment-NSO.dtd">
<tp:taxon-treatment xmlns:tp="http://www.plazi.org/taxpub"><tp:treatment-meta><mixed-citation publication-type="journal"><person-group><name><surname>Hou</surname><given-names>Yanmeng</given-names></name><name><surname>Zhao</surname><given-names>Lingchen</given-names></name><name><surname>Zhang</surname><given-names>Feng</given-names></name></person-group><article-title>Five new species of the genus <italic><tp:taxon-name><tp:taxon-name-part taxon-name-part-type="genus" reg="Paratemnoides">Paratemnoides</tp:taxon-name-part></tp:taxon-name></italic> Harvey, 1991 (<tp:taxon-name><tp:taxon-name-part taxon-name-part-type="order">Pseudoscorpiones</tp:taxon-name-part></tp:taxon-name>, <tp:taxon-name><tp:taxon-name-part taxon-name-part-type="family">Atemnidae</tp:taxon-name-part></tp:taxon-name>) from China</article-title><source>Biodivers Data J</source><day>14</day><month>06</month><year>2024</year><volume>12</volume><pub-id pub-id-type="doi">10.3897/BDJ.12.e124585</pub-id></mixed-citation></tp:treatment-meta><tp:nomenclature><tp:taxon-name>
            <object-id xmlns:xlink="http://www.w3.org/1999/xlink" content-type="arpha" xlink:type="simple">263384BF-15CB-545E-A77A-B0C6CEAD8F17</object-id>
            <tp:taxon-name-part taxon-name-part-type="genus">Paratemnoides</tp:taxon-name-part>
            <tp:taxon-name-part taxon-name-part-type="species">trisulcus</tp:taxon-name-part>
            <object-id xmlns:xlink="http://www.w3.org/1999/xlink" content-type="zoobank" xlink:type="simple" object-id-type="ZooBank">E186E02C-29EC-4E22-83E0-58EAE4372331</object-id>
          </tp:taxon-name><tp:taxon-authority>Hou, Zhao &amp; Zhang</tp:taxon-authority><tp:taxon-status xmlns:xlink="http://www.w3.org/1999/xlink" xlink:type="simple">sp. nov.</tp:taxon-status></tp:nomenclature><tp:treatment-sec sec-type="materials"><title>Materials</title><list list-type="alpha-lower" list-content="occurrences"><list-item><p><bold>Type status:</bold> <named-content xmlns:xlink="http://www.w3.org/1999/xlink" content-type="dwc:typeStatus" xlink:type="simple">Holotype</named-content>. <bold>Occurrence:</bold> recordedBy: <named-content xmlns:xlink="http://www.w3.org/1999/xlink" content-type="dwc:recordedBy" xlink:type="simple">Yannan Mu</named-content>; individualCount: <named-content xmlns:xlink="http://www.w3.org/1999/xlink" content-type="dwc:individualCount" xlink:type="simple">1</named-content>; sex: <named-content xmlns:xlink="http://www.w3.org/1999/xlink" content-type="dwc:sex" xlink:type="simple">male</named-content>; lifeStage: <named-content xmlns:xlink="http://www.w3.org/1999/xlink" content-type="dwc:lifeStage" xlink:type="simple">adult</named-content>; occurrenceID: <named-content xmlns:xlink="http://www.w3.org/1999/xlink" content-type="dwc:occurrenceID" xlink:type="simple">AF8FFA93-0F5C-5E0F-B7EE-C3A02A2B0772</named-content>; <bold>Taxon:</bold> scientificName: <named-content xmlns:xlink="http://www.w3.org/1999/xlink" content-type="dwc:scientificName" xlink:type="simple"><italic><tp:taxon-name><tp:taxon-name-part taxon-name-part-type="genus" reg="Paratemnoides">Paratemnoides</tp:taxon-name-part><tp:taxon-name-part taxon-name-part-type="species" reg="trisulcus">trisulcus</tp:taxon-name-part></tp:taxon-name></italic></named-content>; <bold>Location:</bold> country: <named-content xmlns:xlink="http://www.w3.org/1999/xlink" content-type="dwc:country" xlink:type="simple">China</named-content>; stateProvince: <named-content xmlns:xlink="http://www.w3.org/1999/xlink" content-type="dwc:stateProvince" xlink:type="simple">Guangxi</named-content>; county: <named-content xmlns:xlink="http://www.w3.org/1999/xlink" content-type="dwc:county" xlink:type="simple">Huanjiang</named-content>; verbatimElevation: <named-content xmlns:xlink="http://www.w3.org/1999/xlink" content-type="dwc:verbatimElevation" xlink:type="simple">225 m</named-content>; verbatimCoordinates: <named-content xmlns:xlink="http://www.w3.org/1999/xlink" content-type="dwc:verbatimCoordinates" xlink:type="simple"><named-content content-type="dwc:verbatimCoordinates" xlink:type="simple">24°49.675′N, 108°16.455′E</named-content></named-content>; <bold>Event:</bold> year: <named-content xmlns:xlink="http://www.w3.org/1999/xlink" content-type="dwc:year" xlink:type="simple">2019</named-content>; month: <named-content xmlns:xlink="http://www.w3.org/1999/xlink" content-type="dwc:month" xlink:type="simple">8</named-content>; day: <named-content xmlns:xlink="http://www.w3.org/1999/xlink" content-type="dwc:day" xlink:type="simple">3</named-content>; <bold>Record Level:</bold> institutionID: <named-content xmlns:xlink="http://www.w3.org/1999/xlink" content-type="dwc:institutionID" xlink:type="simple">the Museum of Hebei University (MHBU)</named-content>; institutionCode: <named-content xmlns:xlink="http://www.w3.org/1999/xlink" content-type="dwc:institutionCode" xlink:type="simple">MHBU-GXHJ19080301</named-content></p></list-item><list-item><p><bold>Type status:</bold> <named-content xmlns:xlink="http://www.w3.org/1999/xlink" content-type="dwc:typeStatus" xlink:type="simple">Paratype</named-content>. <bold>Occurrence:</bold> recordedBy: <named-content xmlns:xlink="http://www.w3.org/1999/xlink" content-type="dwc:recordedBy" xlink:type="simple">Yannan Mu</named-content>; individualCount: <named-content xmlns:xlink="http://www.w3.org/1999/xlink" content-type="dwc:individualCount" xlink:type="simple">3</named-content>; sex: <named-content xmlns:xlink="http://www.w3.org/1999/xlink" content-type="dwc:sex" xlink:type="simple">3 females</named-content>; lifeStage: <named-content xmlns:xlink="http://www.w3.org/1999/xlink" content-type="dwc:lifeStage" xlink:type="simple">adult</named-content>; occurrenceID: <named-content xmlns:xlink="http://www.w3.org/1999/xlink" content-type="dwc:occurrenceID" xlink:type="simple">A2C74D4B-6545-5B09-AD15-E31C4F76EB3C</named-content>; <bold>Taxon:</bold> scientificName: <named-content xmlns:xlink="http://www.w3.org/1999/xlink" content-type="dwc:scientificName" xlink:type="simple"><italic><tp:taxon-name><tp:taxon-name-part taxon-name-part-type="genus" reg="Paratemnoides">Paratemnoides</tp:taxon-name-part><tp:taxon-name-part taxon-name-part-type="species" reg="trisulcus">trisulcus</tp:taxon-name-part></tp:taxon-name></italic></named-content>; <bold>Location:</bold> country: <named-content xmlns:xlink="http://www.w3.org/1999/xlink" content-type="dwc:country" xlink:type="simple">China</named-content>; stateProvince: <named-content xmlns:xlink="http://www.w3.org/1999/xlink" content-type="dwc:stateProvince" xlink:type="simple">Guangxi</named-content>; county: <named-content xmlns:xlink="http://www.w3.org/1999/xlink" content-type="dwc:county" xlink:type="simple">Huanjiang</named-content>; verbatimElevation: <named-content xmlns:xlink="http://www.w3.org/1999/xlink" content-type="dwc:verbatimElevation" xlink:type="simple">225 m</named-content>; verbatimCoordinates: <named-content xmlns:xlink="http://www.w3.org/1999/xlink" content-type="dwc:verbatimCoordinates" xlink:type="simple"><named-content content-type="dwc:verbatimCoordinates" xlink:type="simple">24°49.675′N, 108°16.455′E</named-content></named-content>; <bold>Event:</bold> year: <named-content xmlns:xlink="http://www.w3.org/1999/xlink" content-type="dwc:year" xlink:type="simple">2019</named-content>; month: <named-content xmlns:xlink="http://www.w3.org/1999/xlink" content-type="dwc:month" xlink:type="simple">8</named-content>; day: <named-content xmlns:xlink="http://www.w3.org/1999/xlink" content-type="dwc:day" xlink:type="simple">3</named-content>; <bold>Record Level:</bold> institutionID: <named-content xmlns:xlink="http://www.w3.org/1999/xlink" content-type="dwc:institutionID" xlink:type="simple">the Museum of Hebei University (MHBU)</named-content>; institutionCode: <named-content xmlns:xlink="http://www.w3.org/1999/xlink" content-type="dwc:institutionCode" xlink:type="simple">MHBU-GXHJ19080302–04</named-content></p></list-item></list></tp:treatment-sec><tp:treatment-sec sec-type="Description"><title>Description</title><p>Male (holotype) (Fig. <xref ref-type="fig" rid="F11161916">10</xref>A, Fig. <xref ref-type="fig" rid="F11161918">11</xref>A–D, F–I, Fig. <xref ref-type="fig" rid="F11161920">12</xref>A–C, E, G–I, K and M–N). Colour: anterior half of carapace brown, but paler in posterior half; pedipalps reddish-brown; remainder yellowish-brown.</p><p>Carapace (Figs <xref ref-type="fig" rid="F11161918">11</xref>, <xref ref-type="fig" rid="F11161920">12</xref>A): 1.34× longer than broad; surface smooth, without furrow; anterior half slightly darker than posterior half; with two distinct eyespots situated near anterior margin of carapace; anterior margin with four setae, posterior margin with nine setae, 67 in total, each seta acicular and very slightly curved.</p><p>Chelicera (Fig. <xref ref-type="fig" rid="F11161920">12</xref>B–C and E): much smaller than carapace length; surface smooth; four setae (<italic>sbs</italic> absent; <italic>bs</italic> shorter than others) and two lyrifissures (exterior condylar lyrifissure and exterior lyrifissure) present on hand; movable finger with one slightly curved galeal seta; <italic>bs</italic> and <italic>es</italic> dentate apically, <italic>is</italic> and <italic>ls</italic> long and acute. Fixed finger with four large retrorse teeth and two small apical teeth, movable finger with a long broadly dentated subapical lobe; galea present, slender and with five small terminal dentations (Fig. <xref ref-type="fig" rid="F11161920">12</xref>C). Serrula interior connected to fixed finger for entire length, proximally modified to form velum, serrula exterior with 21 blades, the basal one longest; lamina exterior present. Rallum composed of four blades, the basal two blades shorter than others, the distal one dentated anteriorly, remainder smooth (Fig. <xref ref-type="fig" rid="F11161920">12</xref>E).</p><p>Pedipalp (Fig. <xref ref-type="fig" rid="F11161918">11</xref>B, D, G, Fig. <xref ref-type="fig" rid="F11161920">12</xref>G and H): stout, trochanter 1.53×, femur 2.39×, patella 1.76×, chela with pedicel (without pedicel) 2.83× (2.64×), hand without pedicel 1.49× longer than broad; movable chelal finger 0.72× longer than hand without pedicel and 0.43× (0.46×) longer than chela with pedicel (without pedicel). Setae generally long and acuminate. Retrolateral surface of trochanter, prolateral surface of femur, patella and base of chelal fingers granular; trochanter with two well-developed rounded tubercles. Fixed chelal finger with eight trichobothria, movable chelal finger with four trichobothria: <italic>eb</italic> and <italic>esb</italic> situated at base of fixed finger on retrolateral face, <italic>esb</italic> slightly distal to <italic>eb</italic>; <italic>ib</italic> and <italic>isb</italic> situated at base of fixed finger on prolateral face, <italic>isb</italic> slightly distal to <italic>ib</italic>; <italic>est</italic> in the middle of fixed finger; <italic>et</italic> near sub-distal of fixed finger; <italic>est</italic> closer to <italic>esb</italic> than to <italic>et</italic>; <italic>it</italic> distal to <italic>est</italic> and proximal to <italic>et</italic>; <italic>ist</italic> slightly distal to <italic>est</italic> and proximal to <italic>it</italic>; <italic>it</italic> closer to <italic>ist</italic> than to fingertip; distance between <italic>est</italic> and <italic>esb</italic> further than that of <italic>ist</italic> and <italic>isb</italic>; distance between <italic>it</italic> and fingertip further than distance between <italic>ist</italic> and <italic>isb</italic>; <italic>b</italic> and <italic>sb</italic> situated at base of movable finger on retrolateral face; <italic>t</italic> in the middle of movable finger and at same level as <italic>it</italic>; <italic>sb</italic> slightly closer to <italic>b</italic> than to <italic>st</italic>; <italic>st</italic> closer to <italic>sb</italic> than to <italic>t</italic> (Fig. <xref ref-type="fig" rid="F11161920">12</xref>H). Venom apparatus only present in fixed chelal finger, venom ducts curved and short, terminating in inflated nodus ramosus between <italic>et</italic> and <italic>est</italic>, closer to <italic>et.</italic> Both chelal fingers with a row of acute teeth, spaced contiguously along the margin, slightly rounded proximally: fixed chelal finger with 38 teeth; movable chelal finger with 46 teeth (nearly as large as teeth on fixed chelal finger); without accessory teeth (Fig. <xref ref-type="fig" rid="F11161920">12</xref>H). Femur without long tactile setae. Movable chelal finger slightly curved in lateral view (Fig. <xref ref-type="fig" rid="F11161918">11</xref>B and Fig. <xref ref-type="fig" rid="F11161920">12</xref>H).</p><p>Opisthosoma: generally typical, all setae long, acuminate and biseriate; pleural membrane longitudinally striate, without setae. Tergites I–V and XI undivided and others incompletely divided, tergal chaetotaxy I–XI: 8: 9: 10: 14: 13: 7–7: 7–7: 6–7: 7–7: 6–6 (4T): 10 (2T). All sternites divided, sternal chaetotaxy IV–XI: 6–4: 7–7: 7–6: 7–8: 7–7: 7–7: 6–5 (4T): 12 (4T). Anus (tergite Ⅻ and sternite Ⅻ) without raised rim. Anterior genital operculum with three or five setae on each side, posterior margin with eight setae. Male genitalia (Fig. <xref ref-type="fig" rid="F11161918">11</xref>F, Fig. <xref ref-type="fig" rid="F11161920">12</xref>K and M) well-developed: lateral apodemes (a) relatively well-developed, with a distinctive inner ridge curved into semicircle; the hooked branch (br) well-developed, bowed distally and terminated in a plate-like tip; the proximal part with a dark sclerotised bar (c), distinctly curved; the longitudinal fold of medial diverticula (d) with a projection midway along its length; the ejaculatory canal atrium (e) not well-developed, curved distally; the lateral rods (f) short and diverging proximally; the tip of dorsal apodeme (g) completely joined; the ventral diverticulum (h) bilobed; genital atrium without genital setae.</p><p>Legs (Fig. <xref ref-type="fig" rid="F11161918">11</xref>C, H–I, Fig. <xref ref-type="fig" rid="F11161920">12</xref>I and N): generally typical, fairly smooth, slightly stout; junction between femora and patellae I and II oblique. Femoropatella of leg Ⅳ 2.61× longer than deep; tibia 3.17× longer than deep; with basal tactile setae on tarsal segment: tarsus 3.36× longer than deep (TS = 0.14); subterminal tarsal setae arcuate and acute. Arolium slightly shorter than claws, not divided; claws smooth.</p><p>Adult females (Fig. <xref ref-type="fig" rid="F11161916">10</xref>B, Fig. <xref ref-type="fig" rid="F11161918">11</xref>E, Fig. <xref ref-type="fig" rid="F11161920">12</xref>J and L): Mostly same as the male, but a little darker. Carapace: 1.04–1.12× longer than broad; anterior margin with six setae, posterior margin with nine setae, 69 in total. Chelicera: hand with four setae; galea with five branchlets; serrula exterior with 20 blades, the basal one longest; rallum composed of four blades, the distal three dentated anteriorly. Pedipalps: stout, trochanter 1.35–1.43, femur 2.17–2.20, patella 1.79, chela (with pedicel) 2.60–2.61, chela (without pedicel) 2.43–2.44, hand (without pedicel) 1.38–1.42× longer than broad, movable chelal finger 0.67–0.68× longer than hand without pedicel; fixed chelal finger with 35 teeth; movable chelal finger with 48 teeth. Opisthosoma: tergites I–IV and XI undivided and others incompletely divided, tergal chaetotaxy I–XI: 10: 10: 10: 13: 6–7: 7–7: 6–8: 8–7: 7–7: 6–7 (4T): 12 (2T). Sternites incompletely divided, sternal chaetotaxy IV–XI: 5–5: 8–8: 8–8: 8–7: 8–8: 8–7: 6–7 (4T): 9 (4T). Female genitalia: simple, spermathecae provided with separated median cribriform plates. Legs: femoropatella of leg Ⅳ 2.49–2.56× longer than deep; tibia 3.05–3.10× longer than deep; with basal tactile setae on tarsal segment: tarsus 3.00–3.15× longer than deep (TS = 0.12).</p><p>Dimensions (length/breadth or, in the case of the legs, length/depth in mm; ratios in parentheses). Male (females in parentheses): body length 3.47 (2.87–3.65). Carapace 0.98/0.73 (1.00–1.03/0.92–0.96). Pedipalp: trochanter 0.46/0.30 (3.20–3.30/0.92–0.96), femur 0.79/0.33 (0.77–0.78/0.35–0.36), patella 0.72/0.41 (0.75/0.42), chela (with pedicel) 1.33/0.47 (1.41–1.43/0.54–0.55), chela (without pedicel) 1.24 (1.31–1.34), hand (with pedicel) 0.88 (0.66–0.69), hand (without pedicel) 0.79 (0.75–0.78), movable finger length 0.57 (0.58). Leg I: trochanter 0.17/0.16 (0.17–0.18/0.16), femur 0.27/0.21(0.27–0.28/0.22–0.23), patella 0.46/0.20 (0.45–0.46/0.20–0.22), tibia 0.42/0.14 (0.42–0.43/0.14–0.15), tarsus 0.31/0.09 (0.32–0.33/0.10). Leg IV: trochanter 0.31/0.18 (0.32–0.33/0.18–0.20), femoropatella 0.81/0.31 (0.82–0.87/0.32–0.35), tibia 0.57/0.18 (0.61–0.62/0.20), tarsus 0.37/0.11 (0.39–0.41/0.13).</p></tp:treatment-sec><tp:treatment-sec sec-type="Diagnosis"><title>Diagnosis</title><p>This new species is characterised by (see taxon discussion for more details): carapace with two distinct eyespots; palpal femur 2.39 (♂), 2.17–2.20 (♀), chela with pedicel 2.83 (♂), 2.60–2.61 (♀) × longer than broad, chela without pedicel 2.64 (♂), 2.43–2.44 (♀) × longer than broad; retrolateral surface of trochanter, prolateral surface of femur and patella granular; female rallum with three dentated blades; male genitalia: distal part lateral apodemes (a) well-developed.</p></tp:treatment-sec><tp:treatment-sec sec-type="Etymology"><title>Etymology</title><p>The specific name is derived from the Latin adjective <italic><tp:taxon-name><tp:taxon-name-part taxon-name-part-type="genus" reg="Paratemnoides"/><tp:taxon-name-part taxon-name-part-type="species" reg="trisulcus">trisulcus</tp:taxon-name-part></tp:taxon-name></italic> (-a, -um), meaning trifurcate and referring to the characters of rallum (♀) with three dentate blades.</p></tp:treatment-sec><tp:treatment-sec sec-type="Distribution"><title>Distribution</title><p>China (Guangxi) (Fig. <xref ref-type="fig" rid="F11161928">16</xref>).</p></tp:treatment-sec><tp:treatment-sec sec-type="Taxon discussion"><title>Taxon discussion</title><p><italic><tp:taxon-name><tp:taxon-name-part taxon-name-part-type="genus" reg="Paratemnoides">Paratemnoides</tp:taxon-name-part><tp:taxon-name-part taxon-name-part-type="species" reg="trisulcus">trisulcus</tp:taxon-name-part></tp:taxon-name></italic> sp. nov. is similar to <italic><tp:taxon-name><tp:taxon-name-part taxon-name-part-type="genus" reg="Paratemnoides">P.</tp:taxon-name-part><tp:taxon-name-part taxon-name-part-type="species" reg="politus">politus</tp:taxon-name-part></tp:taxon-name></italic> sp. nov., but differs by slender pedipalps (♂) (e.g. palpal femur 2.39× vs. 1.94–2.00× longer than broad).</p><p><italic><tp:taxon-name><tp:taxon-name-part taxon-name-part-type="genus" reg="Paratemnoides">Paratemnoides</tp:taxon-name-part><tp:taxon-name-part taxon-name-part-type="species" reg="trisulcus">trisulcus</tp:taxon-name-part></tp:taxon-name></italic> sp. nov. can be distinguished from <italic><tp:taxon-name><tp:taxon-name-part taxon-name-part-type="genus" reg="Paratemnoides">P.</tp:taxon-name-part><tp:taxon-name-part taxon-name-part-type="species" reg="assimilis">assimilis</tp:taxon-name-part></tp:taxon-name></italic> by the number of posterior margin setae on the carapace (9 vs. 6), the trait of rallum (♀) (rallum with three dentated blades vs. with one dentated blade only) and stouter pedipalps (♂) (e.g. chela with pedicel 2.83× vs. 2.60× longer than broad; palpal patella 1.76× vs. 2.00× longer than broad); from <italic><tp:taxon-name><tp:taxon-name-part taxon-name-part-type="genus" reg="Paratemnoides">P.</tp:taxon-name-part><tp:taxon-name-part taxon-name-part-type="species" reg="borneoensis">borneoensis</tp:taxon-name-part></tp:taxon-name></italic> by the number of serrula exterior blades (21 vs. 24) and the slender pedipalps (♀) (e.g. palpal femur length 0.77–0.78 mm vs. 0.68 mm; palpal patella 1.79× vs. 2.10× longer than broad, length 0.75 mm vs. 0.68 mm); from <italic><tp:taxon-name><tp:taxon-name-part taxon-name-part-type="genus" reg="Paratemnoides">P.</tp:taxon-name-part><tp:taxon-name-part taxon-name-part-type="species" reg="curtulus">curtulus</tp:taxon-name-part></tp:taxon-name></italic> by the number of serrula exterior blades (21 vs. 23), the arrangement of trichobothria (e.g. distance between <italic>est</italic> and <italic>esb</italic> further than that of <italic>ist</italic> and <italic>isb</italic> vs. shorter than that of <italic>ist</italic> and <italic>isb</italic>) and the slender chela (♂) (chela with pedicel 2.83× vs. 2.19× longer than broad, length 1.33 mm vs. 1.05 mm); from <italic><tp:taxon-name><tp:taxon-name-part taxon-name-part-type="genus" reg="Paratemnoides">P.</tp:taxon-name-part><tp:taxon-name-part taxon-name-part-type="species" reg="guangdongensis">guangdongensis</tp:taxon-name-part></tp:taxon-name></italic> sp. nov. by slender pedipalps (♂) (e.g. palpal femur 2.39× vs. 2.20× longer than broad); from <italic><tp:taxon-name><tp:taxon-name-part taxon-name-part-type="genus" reg="Paratemnoides">P.</tp:taxon-name-part><tp:taxon-name-part taxon-name-part-type="species" reg="indicus">indicus</tp:taxon-name-part></tp:taxon-name></italic> by smaller body size and slender pedipalps (e.g. body length (♂) 3.47 mm vs. 4.02 mm; palpal femur (♀) 2.17–2.20× vs. 2.00× longer than broad, length 0.77–0.78 mm vs. 0.72 mm) and the trait of eyespots (with two distinct eyespots vs. eyespots absent); from <italic><tp:taxon-name><tp:taxon-name-part taxon-name-part-type="genus" reg="Paratemnoides">P.</tp:taxon-name-part><tp:taxon-name-part taxon-name-part-type="species" reg="japonicus">japonicus</tp:taxon-name-part></tp:taxon-name></italic> by the trait of eyes (with two distinct eyespots vs. eyespots absent), the number of serrula exterior blades (21 vs. 18) and larger body size and stouter pedipalps (♂) (e.g. body length 3.47 mm vs. 2.97 mm; palpal patella 1.76× vs. 1.90× longer than broad); from <italic><tp:taxon-name><tp:taxon-name-part taxon-name-part-type="genus" reg="Paratemnoides">P.</tp:taxon-name-part><tp:taxon-name-part taxon-name-part-type="species" reg="laosanus">laosanus</tp:taxon-name-part></tp:taxon-name></italic> by slender pedipalps (♂) (e.g. palpal femur 2.39× vs. 1.97× longer than broad; chela without pedicel 2.64× vs. 2.20–2.30× longer than broad); from <italic><tp:taxon-name><tp:taxon-name-part taxon-name-part-type="genus" reg="Paratemnoides">P.</tp:taxon-name-part><tp:taxon-name-part taxon-name-part-type="species" reg="mahnerti">mahnerti</tp:taxon-name-part></tp:taxon-name></italic> by the number of serrula exterior blades (21 vs. 19), relative position of trichobothrium <italic>st</italic> (<italic>st</italic> situated closer to <italic>sb</italic> than to <italic>t</italic> vs. midway between <italic>sb</italic> and <italic>t</italic>), the number of setae on the carapace (67 vs. 40), larger body size (♂) (e.g. body length 3.47 mm vs. 2.02 mm) and stouter pedipalps (♀) (e.g., palpal femur 2.17–2.20× vs. 2.29× longer than broad, length 0.77–0.78 mm vs. 0.90 mm; chela with pedicel 2.60–2.61× vs. 2.90× longer than broad, length 1.41–1.43 mm vs. 1.62 mm; chela without pedicel 2.43–2.44× vs. 2.64× longer than broad, length 1.31–1.34 mm vs. 1.48 mm); from <italic><tp:taxon-name><tp:taxon-name-part taxon-name-part-type="genus" reg="Paratemnoides">P.</tp:taxon-name-part><tp:taxon-name-part taxon-name-part-type="species" reg="pallidus">pallidus</tp:taxon-name-part></tp:taxon-name></italic> by the number of serrula exterior blades (21 vs. 25), smaller body size and slender chela (♀) (e.g. body length 2.87–3.65 mm vs. 4.30 mm; chela with pedicel 2.60–2.61× vs. 2.20× longer than broad); from <italic><tp:taxon-name><tp:taxon-name-part taxon-name-part-type="genus" reg="Paratemnoides">P.</tp:taxon-name-part><tp:taxon-name-part taxon-name-part-type="species" reg="parvus">parvus</tp:taxon-name-part></tp:taxon-name></italic> sp. nov. by slender chela (♂) (e.g. chela with pedicel 2.83× vs. 2.54–2.66× longer than broad) and more movable chelal finger teeth (♂) (46 vs. 41–42) ; from <italic><tp:taxon-name><tp:taxon-name-part taxon-name-part-type="genus" reg="Paratemnoides">P.</tp:taxon-name-part><tp:taxon-name-part taxon-name-part-type="species" reg="philippinus">philippinus</tp:taxon-name-part></tp:taxon-name></italic> by the trait of eyespots (with two distinct eyespots vs. without eyespots), the number of serrula exterior blades (21 vs. 26) and slender appendages (♂) (chela with pedicel 2.83× vs. 2.20× longer than broad; femoropatella of leg IV 2.61× vs. 2.30× longer than deep); from <italic><tp:taxon-name><tp:taxon-name-part taxon-name-part-type="genus" reg="Paratemnoides">P.</tp:taxon-name-part><tp:taxon-name-part taxon-name-part-type="species" reg="plebejus">plebejus</tp:taxon-name-part></tp:taxon-name></italic> by the trait of rallum (♂♀) (rallum with three dentated blades vs. with one dentated blade only), stouter pedipalps (♂♀) (e.g. palpal femur (♂) 2.39×, (♀) 2.17–2.20× vs. (♂) 2.11×, (♀) 2.00× longer than broad) and the trait of pedipalp (prolateral surface of femur and patella granular only vs. almost entire surface granular); from <italic><tp:taxon-name><tp:taxon-name-part taxon-name-part-type="genus" reg="Paratemnoides">P.</tp:taxon-name-part><tp:taxon-name-part taxon-name-part-type="species" reg="pococki">pococki</tp:taxon-name-part></tp:taxon-name></italic> by smaller body size and slender pedipalps (♀) (e.g. body length 2.87–3.65 mm vs. 3.87 mm; palpal femur length 0.77–0.78 mm vs. 0.62 mm; movable chelal finger length 0.58 mm vs. 0.46 mm); from <italic><tp:taxon-name><tp:taxon-name-part taxon-name-part-type="genus" reg="Paratemnoides">P.</tp:taxon-name-part><tp:taxon-name-part taxon-name-part-type="species" reg="redikorzevi">redikorzevi</tp:taxon-name-part></tp:taxon-name></italic> by slightly larger body size and slender pedipalps (♂) (e.g. body length 3.47 mm vs. 3.00 mm; palpal femur 2.39× vs. 2.10–2.30× longer than broad; chela without pedicel 2.64× vs. 2.30–2.40× longer than broad); from <italic><tp:taxon-name><tp:taxon-name-part taxon-name-part-type="genus" reg="Paratemnus">P.</tp:taxon-name-part><tp:taxon-name-part taxon-name-part-type="species" reg="robustus">robustus</tp:taxon-name-part></tp:taxon-name></italic> by smaller body length (e.g. body length (♂) 3.47 mm vs. 3.80 mm, (♀) 2.87–3.65 mm vs. 4.60 mm; palpal femur (♂) 2.39× vs. 2.28× longer than broad, length 0.79 mm vs. 0.91 mm; movable finger length 0.57 mm vs. 0.66 mm) and stouter leg IV (♂) (e.g. femoropatella 2.61× vs. 2.40× longer than deep; tibia 3.17× vs. 3.30× longer than deep) and the number of serrula exterior blades (21 vs. 26); from <italic><tp:taxon-name><tp:taxon-name-part taxon-name-part-type="genus" reg="Paratemnoides">P.</tp:taxon-name-part><tp:taxon-name-part taxon-name-part-type="species" reg="salomonis">salomonis</tp:taxon-name-part></tp:taxon-name></italic> by the trait of eyespots (with two distinct eyespots vs. eyespots wanting), the number of serrula exterior blades (21 vs. 23), slender pedipalps (♂) (e.g. palpal femur 2.39× vs. 2.10× longer than broad, length 0.79 mm vs. 0.69 mm; chela with pedicel 2.83× vs. 2.60× longer than broad); from <italic><tp:taxon-name><tp:taxon-name-part taxon-name-part-type="genus" reg="Paratemnoides">P.</tp:taxon-name-part><tp:taxon-name-part taxon-name-part-type="species" reg="sinensis">sinensis</tp:taxon-name-part></tp:taxon-name></italic> by stouter pedipalps (♂) (e.g. palpal patella 1.76× vs. 1.90× longer than broad; chela with pedicel 2.83× vs. 2.40–2.50× longer than broad) and the arrangement of trichobothria (distance between <italic>est</italic> and <italic>esb</italic> further than that of <italic>ist</italic> and <italic>isb</italic> vs. nearly equal to that of <italic>ist</italic> and <italic>isb</italic>); from <italic><tp:taxon-name><tp:taxon-name-part taxon-name-part-type="genus" reg="Paratemnoides">P.</tp:taxon-name-part><tp:taxon-name-part taxon-name-part-type="species" reg="sumatranus">sumatranus</tp:taxon-name-part></tp:taxon-name></italic> by the number of serrula exterior blades (21 vs. 24) and larger body size (♂) (e.g. body length 3.47 mm vs. 2.50 mm; palpal femur 2.39× vs. 2.26× longer than broad, length 0.79 mm vs. 0.61 mm; movable chelal finger length 0.57 mm vs. 0.47 mm); from <italic><tp:taxon-name><tp:taxon-name-part taxon-name-part-type="genus" reg="Paratemnoides">P.</tp:taxon-name-part><tp:taxon-name-part taxon-name-part-type="species" reg="yunnanensis">yunnanensis</tp:taxon-name-part></tp:taxon-name></italic> sp. nov. by slender chela (♂) (e.g. chela with pedicel 2.83× vs. 2.63–2.64× longer than broad) and relative position of trichobothria <italic>t</italic> and <italic>it</italic> (<italic>t</italic> basal to <italic>it</italic> vs. distal to <italic>it</italic>) (<xref ref-type="bibr" rid="B11161770">With 1906</xref>, <xref ref-type="bibr" rid="B11161779">With 1907</xref>, <xref ref-type="bibr" rid="B11161552">Beier 1932</xref>, <xref ref-type="bibr" rid="B11162012">Beier 1935a</xref>, <xref ref-type="bibr" rid="B11162021">Beier 1935b</xref>, <xref ref-type="bibr" rid="B11161729">Redikorzev 1938</xref>, <xref ref-type="bibr" rid="B11161600">Beier 1951</xref>, <xref ref-type="bibr" rid="B11162047">Morikawa 1953</xref>, <xref ref-type="bibr" rid="B11161752">Sivaraman 1980</xref>, <xref ref-type="bibr" rid="B11161761">Sivaraman 1981</xref>, <xref ref-type="bibr" rid="B11161681">Mathew and Joseph 2019</xref>).</p></tp:treatment-sec><tp:treatment-sec><!--Section generated to contain objects referenced in tp:taxon-treatment.--><fig id="F11161916" position="float" orientation="portrait"><object-id xmlns:xlink="http://www.w3.org/1999/xlink" content-type="arpha" xlink:type="simple">B3823DFA-E2F6-5C14-9534-CE3B63AB3DE3</object-id><object-id xmlns:xlink="http://www.w3.org/1999/xlink" content-type="doi" xlink:type="simple">10.3897/BDJ.12.e124585.figure10</object-id><label>Figure 10.</label><caption><p><italic><tp:taxon-name><tp:taxon-name-part taxon-name-part-type="genus" reg="Paratemnoides">Paratemnoides</tp:taxon-name-part><tp:taxon-name-part taxon-name-part-type="species" reg="trisulcus">trisulcus</tp:taxon-name-part></tp:taxon-name></italic> sp. nov. <bold>A</bold> holotype male, habitus (dorsal view); <bold>B</bold> paratype female, habitus (dorsal view). Scale bars: 1.00 mm.</p></caption><graphic xmlns:xlink="http://www.w3.org/1999/xlink" xlink:href="bdj-12-e124585-g010.jpg" position="float" id="oo_982569.jpg" orientation="portrait" xlink:type="simple"><uri content-type="original_file" xlink:type="simple">https://binary.pensoft.net/fig/982569</uri></graphic></fig><fig id="F11161918" position="float" orientation="portrait"><object-id xmlns:xlink="http://www.w3.org/1999/xlink" content-type="arpha" xlink:type="simple">4CC01E26-E486-5B50-98FE-92A32C9B2519</object-id><object-id xmlns:xlink="http://www.w3.org/1999/xlink" content-type="doi" xlink:type="simple">10.3897/BDJ.12.e124585.figure11</object-id><label>Figure 11.</label><caption><p><italic><tp:taxon-name><tp:taxon-name-part taxon-name-part-type="genus" reg="Paratemnoides">Paratemnoides</tp:taxon-name-part><tp:taxon-name-part taxon-name-part-type="species" reg="trisulcus">trisulcus</tp:taxon-name-part></tp:taxon-name></italic> sp. nov., holotype male (<bold>A–D, F–I</bold>), paratype female (<bold>E</bold>) <bold>A</bold> carapace (dorsal view); <bold>B</bold> right chelal fingers (lateral view); <bold>C</bold> tarsus of left leg IV (lateral view); <bold>D</bold> right pedipalp (dorsal view); <bold>E</bold> female genital area (ventral view); <bold>F</bold> male genital area (ventral view); <bold>G</bold> right chela (lateral view); <bold>H</bold> left leg I (lateral view); <bold>I</bold> left leg IV (lateral view). Scale bars: 0.20 mm (<bold>A, D–I</bold>); 0.10 mm (<bold>B, C</bold>).</p></caption><graphic xmlns:xlink="http://www.w3.org/1999/xlink" xlink:href="bdj-12-e124585-g011.jpg" position="float" id="oo_982568.jpg" orientation="portrait" xlink:type="simple"><uri content-type="original_file" xlink:type="simple">https://binary.pensoft.net/fig/982568</uri></graphic></fig><fig id="F11161920" position="float" orientation="portrait"><object-id xmlns:xlink="http://www.w3.org/1999/xlink" content-type="arpha" xlink:type="simple">15A2C490-71BC-5B7E-B1CF-247E5BC6E8EC</object-id><object-id xmlns:xlink="http://www.w3.org/1999/xlink" content-type="doi" xlink:type="simple">10.3897/BDJ.12.e124585.figure12</object-id><label>Figure 12.</label><caption><p><italic><tp:taxon-name><tp:taxon-name-part taxon-name-part-type="genus" reg="Paratemnoides">Paratemnoides</tp:taxon-name-part><tp:taxon-name-part taxon-name-part-type="species" reg="trisulcus">trisulcus</tp:taxon-name-part></tp:taxon-name></italic> sp. nov., holotype male (<bold>A–C, E, G–I, K, M, N</bold>), paratype female (<bold>D, F, J, L</bold>) <bold>A</bold> carapace (dorsal view); <bold>B</bold> left chelicera (dorsal view); <bold>C</bold> male galea; <bold>D</bold> female galea; <bold>E</bold> male rallum; <bold>F</bold> female rallum; <bold>G</bold> right pedipalp (dorsal view); <bold>H</bold> right chelal fingers (lateral view), with details of trichobothrial pattern; <bold>I</bold> left leg I (lateral view); <bold>J</bold> female genital area (ventral view); <bold>K</bold> male genital area (ventral view); <bold>L</bold> spermatheca; <bold>M</bold> male genital organ; <bold>N</bold> left leg IV (lateral view). Scale bars: 0.20 mm (<bold>G, I–K, N</bold>); 0.10 mm (<bold>A–F, H, L, M</bold>).</p></caption><graphic xmlns:xlink="http://www.w3.org/1999/xlink" xlink:href="bdj-12-e124585-g012.jpg" position="float" id="oo_982570.jpg" orientation="portrait" xlink:type="simple"><uri content-type="original_file" xlink:type="simple">https://binary.pensoft.net/fig/982570</uri></graphic></fig><fig id="F11161928" position="float" orientation="portrait"><object-id xmlns:xlink="http://www.w3.org/1999/xlink" content-type="arpha" xlink:type="simple">12F061DF-E30E-5471-B9FE-B76E72D46D94</object-id><object-id xmlns:xlink="http://www.w3.org/1999/xlink" content-type="doi" xlink:type="simple">10.3897/BDJ.12.e124585.figure16</object-id><label>Figure 16.</label><caption><p>Type localities of <italic><tp:taxon-name><tp:taxon-name-part taxon-name-part-type="genus" reg="Paratemnoides">Paratemnoides</tp:taxon-name-part></tp:taxon-name></italic> species in China.</p></caption><graphic xmlns:xlink="http://www.w3.org/1999/xlink" xlink:href="bdj-12-e124585-g016.jpg" position="float" id="oo_1013692.jpg" orientation="portrait" xlink:type="simple"><uri content-type="original_file" xlink:type="simple">https://binary.pensoft.net/fig/1013692</uri></graphic></fig></tp:treatment-sec><ref-list><ref id="B11161770"><element-citation xmlns:xlink="http://www.w3.org/1999/xlink" publication-type="article" xlink:type="simple"><person-group person-group-type="author"><name name-style="western"><surname>With</surname><given-names>C. J.</given-names></name></person-group><year>1906</year><article-title>The Danish expedition to Siam 1899–1900. III. Chelonethi. An account of the Indian false-scorpions together with studies on the anatomy and classification of the order.</article-title><source>Oversigt over det Konigelige Danske Videnskabernes Selskabs Forhandlinger</source><volume>(7) 3</volume><fpage>1</fpage><lpage>214</lpage></element-citation></ref><ref id="B11161779"><element-citation xmlns:xlink="http://www.w3.org/1999/xlink" publication-type="article" xlink:type="simple"><person-group person-group-type="author"><name name-style="western"><surname>With</surname><given-names>C. J.</given-names></name></person-group><year>1907</year><article-title>On some new species of the <tp:taxon-name><tp:taxon-name-part taxon-name-part-type="family">Cheliferidae</tp:taxon-name-part></tp:taxon-name>, Hans., and <tp:taxon-name><tp:taxon-name-part taxon-name-part-type="family">Garypidae</tp:taxon-name-part></tp:taxon-name>, Hans., in the British Museum.</article-title><source>Journal of the Linnean Society of London, Zoology</source><volume>30</volume><fpage>49</fpage><lpage>85</lpage><pub-id pub-id-type="doi">10.1111/j.1096-3642.1907.tb02124.x</pub-id></element-citation></ref><ref id="B11161552"><element-citation xmlns:xlink="http://www.w3.org/1999/xlink" publication-type="article" xlink:type="simple"><person-group person-group-type="author"><name name-style="western"><surname>Beier</surname><given-names>M.</given-names></name></person-group><year>1932</year><article-title><tp:taxon-name><tp:taxon-name-part taxon-name-part-type="order">Pseudoscorpionidea</tp:taxon-name-part></tp:taxon-name> II. Subord. C. Cheliferinea.</article-title><source>Tierreich</source><volume>58</volume><fpage>i-xxi, 1</fpage><lpage>294</lpage><pub-id pub-id-type="doi">10.1515/9783111385402</pub-id></element-citation></ref><ref id="B11162012"><element-citation xmlns:xlink="http://www.w3.org/1999/xlink" publication-type="article" xlink:type="simple"><person-group person-group-type="author"><name name-style="western"><surname>Beier</surname><given-names>M.</given-names></name></person-group><year>1935</year><article-title>Four new tropical <tp:taxon-name><tp:taxon-name-part taxon-name-part-type="order">Pseudoscorpionidea</tp:taxon-name-part></tp:taxon-name></article-title><source>Annals and Magazine of Natural History</source><volume>(10) 15</volume><fpage>484</fpage><lpage>489</lpage><pub-id pub-id-type="doi">10.1080/00222933508654989</pub-id></element-citation></ref><ref id="B11162021"><element-citation xmlns:xlink="http://www.w3.org/1999/xlink" publication-type="article" xlink:type="simple"><person-group person-group-type="author"><name name-style="western"><surname>Beier</surname><given-names>M.</given-names></name></person-group><year>1935</year><article-title>New <tp:taxon-name><tp:taxon-name-part taxon-name-part-type="order">Pseudoscorpionidea</tp:taxon-name-part></tp:taxon-name> from the Solomon Islands</article-title><source>Annals and Magazine of Natural History</source><volume>(10) 16</volume><fpage>637</fpage><lpage>641</lpage><pub-id pub-id-type="doi">10.1080/00222933508655092</pub-id></element-citation></ref><ref id="B11161729"><element-citation xmlns:xlink="http://www.w3.org/1999/xlink" publication-type="article" xlink:type="simple"><person-group person-group-type="author"><name name-style="western"><surname>Redikorzev</surname><given-names>V.</given-names></name></person-group><year>1938</year><article-title>Les pseudoscorpions de I'Indochine française recueillis par M. C. Dawydoff.</article-title><source>Mémoires du Muséum National d'Histoire Naturelle, Paris</source><volume>10</volume><fpage>69</fpage><lpage>116</lpage></element-citation></ref><ref id="B11161600"><element-citation xmlns:xlink="http://www.w3.org/1999/xlink" publication-type="article" xlink:type="simple"><person-group person-group-type="author"><name name-style="western"><surname>Beier</surname><given-names>M.</given-names></name></person-group><year>1951</year><article-title>Die Pseudoscorpione Indochinas.</article-title><source>Mémoires du Muséum National d'Histoire Naturelle, Paris, Nouvelle Série</source><volume>1</volume><fpage>47</fpage><lpage>123</lpage></element-citation></ref><ref id="B11162047"><element-citation xmlns:xlink="http://www.w3.org/1999/xlink" publication-type="article" xlink:type="simple"><person-group person-group-type="author"><name name-style="western"><surname>Morikawa</surname><given-names>K.</given-names></name></person-group><year>1953</year><article-title>Notes on Japanese <tp:taxon-name><tp:taxon-name-part taxon-name-part-type="order">Pseudoscorpiones</tp:taxon-name-part></tp:taxon-name>. II. Family <tp:taxon-name><tp:taxon-name-part taxon-name-part-type="family">Cheiridiidae</tp:taxon-name-part></tp:taxon-name>, <tp:taxon-name><tp:taxon-name-part taxon-name-part-type="family">Atemnidae</tp:taxon-name-part></tp:taxon-name> and <tp:taxon-name><tp:taxon-name-part taxon-name-part-type="family">Chernetidae</tp:taxon-name-part></tp:taxon-name></article-title><source>Memoirs of Ehime University</source><volume>(2B) 1</volume><fpage>345</fpage><lpage>354</lpage></element-citation></ref><ref id="B11161752"><element-citation xmlns:xlink="http://www.w3.org/1999/xlink" publication-type="article" xlink:type="simple"><person-group person-group-type="author"><name name-style="western"><surname>Sivaraman</surname><given-names>S.</given-names></name></person-group><year>1980</year><article-title>Pseudoscorpions from South India: some new species of the family <tp:taxon-name><tp:taxon-name-part taxon-name-part-type="family">Atemnidae</tp:taxon-name-part></tp:taxon-name> Chamberlin (<tp:taxon-name><tp:taxon-name-part taxon-name-part-type="order">Pseudoscorpionida</tp:taxon-name-part></tp:taxon-name>: <tp:taxon-name><tp:taxon-name-part taxon-name-part-type="suborder">Monosphyronida</tp:taxon-name-part></tp:taxon-name>).</article-title><source>Oriental Insects</source><volume>14</volume><fpage>345</fpage><lpage>362</lpage><pub-id pub-id-type="doi">10.1080/00305316.1980.10434813</pub-id></element-citation></ref><ref id="B11161761"><element-citation xmlns:xlink="http://www.w3.org/1999/xlink" publication-type="article" xlink:type="simple"><person-group person-group-type="author"><name name-style="western"><surname>Sivaraman</surname><given-names>S.</given-names></name></person-group><year>1981</year><article-title>Replacement name for <italic><tp:taxon-name><tp:taxon-name-part taxon-name-part-type="genus" reg="Paratemnus">Paratemnus</tp:taxon-name-part><tp:taxon-name-part taxon-name-part-type="species" reg="robustus">robustus</tp:taxon-name-part></tp:taxon-name></italic> Sivaraman (<tp:taxon-name><tp:taxon-name-part taxon-name-part-type="order">Pseudoscorpionida</tp:taxon-name-part></tp:taxon-name>: <tp:taxon-name><tp:taxon-name-part taxon-name-part-type="family">Atemnidae</tp:taxon-name-part></tp:taxon-name>).</article-title><source>Oriental Insects</source><volume>15</volume><fpage>96</fpage></element-citation></ref><ref id="B11161681"><element-citation xmlns:xlink="http://www.w3.org/1999/xlink" publication-type="article" xlink:type="simple"><person-group person-group-type="author"><name name-style="western"><surname>Mathew</surname><given-names>A. V.</given-names></name><name name-style="western"><surname>Joseph</surname><given-names>M.</given-names></name></person-group><year>2019</year><article-title>A redescription of <italic><tp:taxon-name><tp:taxon-name-part taxon-name-part-type="genus" reg="Paratemnoides">Paratemnoides</tp:taxon-name-part><tp:taxon-name-part taxon-name-part-type="species" reg="plebejus">plebejus</tp:taxon-name-part></tp:taxon-name></italic> (with) (<tp:taxon-name><tp:taxon-name-part taxon-name-part-type="order">Pseudoscorpiones</tp:taxon-name-part></tp:taxon-name>; atemnidae).</article-title><source>International Journal of Avian &amp; Wildlife Biology</source><volume>4</volume><issue>1</issue><fpage>1</fpage><lpage>3</lpage><pub-id pub-id-type="doi">10.15406/ijawb.2019.04.00142</pub-id></element-citation></ref></ref-list></tp:taxon-treatment>
