# Supplementary material for: Five new species of the genus Paratemnoides Harvey, 1991 (Pseudoscorpiones, Atemnidae) from China
Source: Biodivers Data J. 2024 Jun 14;12:e124585. doi: 10.3897/BDJ.12.e124585 (PMC11193051; doi:10.3897/BDJ.12.e124585)
Supplement: XML Treatment for Paratemnoides yunnanensis [file BDJ.12.e124585-treatment5.xml]

<!DOCTYPE tp:taxon-treatment
  PUBLIC "-//TaxonX//DTD Taxonomic Treatment Publishing DTD v0 20100105//EN" "tax-treatment-NSO.dtd">
<tp:taxon-treatment xmlns:tp="http://www.plazi.org/taxpub"><tp:treatment-meta><mixed-citation publication-type="journal"><person-group><name><surname>Hou</surname><given-names>Yanmeng</given-names></name><name><surname>Zhao</surname><given-names>Lingchen</given-names></name><name><surname>Zhang</surname><given-names>Feng</given-names></name></person-group><article-title>Five new species of the genus <italic><tp:taxon-name><tp:taxon-name-part taxon-name-part-type="genus" reg="Paratemnoides">Paratemnoides</tp:taxon-name-part></tp:taxon-name></italic> Harvey, 1991 (<tp:taxon-name><tp:taxon-name-part taxon-name-part-type="order">Pseudoscorpiones</tp:taxon-name-part></tp:taxon-name>, <tp:taxon-name><tp:taxon-name-part taxon-name-part-type="family">Atemnidae</tp:taxon-name-part></tp:taxon-name>) from China</article-title><source>Biodivers Data J</source><day>14</day><month>06</month><year>2024</year><volume>12</volume><pub-id pub-id-type="doi">10.3897/BDJ.12.e124585</pub-id></mixed-citation></tp:treatment-meta><tp:nomenclature><tp:taxon-name>
            <object-id xmlns:xlink="http://www.w3.org/1999/xlink" content-type="arpha" xlink:type="simple">46A2666C-C08E-53A8-A070-02DB22C01B94</object-id>
            <tp:taxon-name-part taxon-name-part-type="genus">Paratemnoides</tp:taxon-name-part>
            <tp:taxon-name-part taxon-name-part-type="species">yunnanensis</tp:taxon-name-part>
            <object-id xmlns:xlink="http://www.w3.org/1999/xlink" content-type="zoobank" xlink:type="simple" object-id-type="ZooBank">1107CE3C-305E-47C4-80FE-137B0D8AB97A</object-id>
          </tp:taxon-name><tp:taxon-authority>Hou, Zhao &amp; Zhang</tp:taxon-authority><tp:taxon-status xmlns:xlink="http://www.w3.org/1999/xlink" xlink:type="simple">sp. nov.</tp:taxon-status></tp:nomenclature><tp:treatment-sec sec-type="materials"><title>Materials</title><list list-type="alpha-lower" list-content="occurrences"><list-item><p><bold>Type status:</bold> <named-content xmlns:xlink="http://www.w3.org/1999/xlink" content-type="dwc:typeStatus" xlink:type="simple">Holotype</named-content>. <bold>Occurrence:</bold> recordedBy: <named-content xmlns:xlink="http://www.w3.org/1999/xlink" content-type="dwc:recordedBy" xlink:type="simple">Yannan Mu</named-content>; individualCount: <named-content xmlns:xlink="http://www.w3.org/1999/xlink" content-type="dwc:individualCount" xlink:type="simple">1</named-content>; sex: <named-content xmlns:xlink="http://www.w3.org/1999/xlink" content-type="dwc:sex" xlink:type="simple">male</named-content>; lifeStage: <named-content xmlns:xlink="http://www.w3.org/1999/xlink" content-type="dwc:lifeStage" xlink:type="simple">adult</named-content>; occurrenceID: <named-content xmlns:xlink="http://www.w3.org/1999/xlink" content-type="dwc:occurrenceID" xlink:type="simple">B500DA93-8D24-56FD-A8C7-EB4CDFC62690</named-content>; <bold>Taxon:</bold> scientificName: <named-content xmlns:xlink="http://www.w3.org/1999/xlink" content-type="dwc:scientificName" xlink:type="simple"><italic><tp:taxon-name><tp:taxon-name-part taxon-name-part-type="genus" reg="Paratemnoides">Paratemnoides</tp:taxon-name-part><tp:taxon-name-part taxon-name-part-type="species" reg="yunnanensis">yunnanensis</tp:taxon-name-part></tp:taxon-name></italic></named-content>; <bold>Location:</bold> country: <named-content xmlns:xlink="http://www.w3.org/1999/xlink" content-type="dwc:country" xlink:type="simple">China</named-content>; stateProvince: <named-content xmlns:xlink="http://www.w3.org/1999/xlink" content-type="dwc:stateProvince" xlink:type="simple">Yunnan</named-content>; county: <named-content xmlns:xlink="http://www.w3.org/1999/xlink" content-type="dwc:county" xlink:type="simple">Mengla</named-content>; locality: <named-content xmlns:xlink="http://www.w3.org/1999/xlink" content-type="dwc:locality" xlink:type="simple">Menglun Town, Xishuangbanna Tropical Botanical Garden</named-content>; verbatimElevation: <named-content xmlns:xlink="http://www.w3.org/1999/xlink" content-type="dwc:verbatimElevation" xlink:type="simple">567 m</named-content>; verbatimCoordinates: <named-content xmlns:xlink="http://www.w3.org/1999/xlink" content-type="dwc:verbatimCoordinates" xlink:type="simple"><named-content content-type="dwc:verbatimCoordinates" xlink:type="simple">21°55.416′N, 101°16.097′E</named-content></named-content>; <bold>Event:</bold> year: <named-content xmlns:xlink="http://www.w3.org/1999/xlink" content-type="dwc:year" xlink:type="simple">2019</named-content>; month: <named-content xmlns:xlink="http://www.w3.org/1999/xlink" content-type="dwc:month" xlink:type="simple">8</named-content>; day: <named-content xmlns:xlink="http://www.w3.org/1999/xlink" content-type="dwc:day" xlink:type="simple">13</named-content>; <bold>Record Level:</bold> institutionID: <named-content xmlns:xlink="http://www.w3.org/1999/xlink" content-type="dwc:institutionID" xlink:type="simple">the Museum of Hebei University (MHBU)</named-content>; institutionCode: <named-content xmlns:xlink="http://www.w3.org/1999/xlink" content-type="dwc:institutionCode" xlink:type="simple">MHBU-YNML19081301</named-content></p></list-item><list-item><p><bold>Type status:</bold> <named-content xmlns:xlink="http://www.w3.org/1999/xlink" content-type="dwc:typeStatus" xlink:type="simple">Paratype</named-content>. <bold>Occurrence:</bold> recordedBy: <named-content xmlns:xlink="http://www.w3.org/1999/xlink" content-type="dwc:recordedBy" xlink:type="simple">Yannan Mu</named-content>; individualCount: <named-content xmlns:xlink="http://www.w3.org/1999/xlink" content-type="dwc:individualCount" xlink:type="simple">5</named-content>; sex: <named-content xmlns:xlink="http://www.w3.org/1999/xlink" content-type="dwc:sex" xlink:type="simple">5 males</named-content>; lifeStage: <named-content xmlns:xlink="http://www.w3.org/1999/xlink" content-type="dwc:lifeStage" xlink:type="simple">adult</named-content>; occurrenceID: <named-content xmlns:xlink="http://www.w3.org/1999/xlink" content-type="dwc:occurrenceID" xlink:type="simple">586952A9-94BF-5A9F-AB8E-BAF7388053DE</named-content>; <bold>Taxon:</bold> scientificName: <named-content xmlns:xlink="http://www.w3.org/1999/xlink" content-type="dwc:scientificName" xlink:type="simple"><italic><tp:taxon-name><tp:taxon-name-part taxon-name-part-type="genus" reg="Paratemnoides">Paratemnoides</tp:taxon-name-part><tp:taxon-name-part taxon-name-part-type="species" reg="yunnanensis">yunnanensis</tp:taxon-name-part></tp:taxon-name></italic></named-content>; <bold>Location:</bold> country: <named-content xmlns:xlink="http://www.w3.org/1999/xlink" content-type="dwc:country" xlink:type="simple">China</named-content>; stateProvince: <named-content xmlns:xlink="http://www.w3.org/1999/xlink" content-type="dwc:stateProvince" xlink:type="simple">Yunnan</named-content>; county: <named-content xmlns:xlink="http://www.w3.org/1999/xlink" content-type="dwc:county" xlink:type="simple">Mengla</named-content>; locality: <named-content xmlns:xlink="http://www.w3.org/1999/xlink" content-type="dwc:locality" xlink:type="simple">Menglun Town, Xishuangbanna Tropical Botanical Garden</named-content>; verbatimElevation: <named-content xmlns:xlink="http://www.w3.org/1999/xlink" content-type="dwc:verbatimElevation" xlink:type="simple">567 m</named-content>; verbatimCoordinates: <named-content xmlns:xlink="http://www.w3.org/1999/xlink" content-type="dwc:verbatimCoordinates" xlink:type="simple"><named-content content-type="dwc:verbatimCoordinates" xlink:type="simple">21°55.416′N, 101°16.097′E</named-content></named-content>; <bold>Event:</bold> year: <named-content xmlns:xlink="http://www.w3.org/1999/xlink" content-type="dwc:year" xlink:type="simple">2019</named-content>; month: <named-content xmlns:xlink="http://www.w3.org/1999/xlink" content-type="dwc:month" xlink:type="simple">8</named-content>; day: <named-content xmlns:xlink="http://www.w3.org/1999/xlink" content-type="dwc:day" xlink:type="simple">13</named-content>; <bold>Record Level:</bold> institutionID: <named-content xmlns:xlink="http://www.w3.org/1999/xlink" content-type="dwc:institutionID" xlink:type="simple">the Museum of Hebei University (MHBU)</named-content>; institutionCode: <named-content xmlns:xlink="http://www.w3.org/1999/xlink" content-type="dwc:institutionCode" xlink:type="simple">MHBU-YNML19081302–06</named-content></p></list-item><list-item><p><bold>Type status:</bold> <named-content xmlns:xlink="http://www.w3.org/1999/xlink" content-type="dwc:typeStatus" xlink:type="simple">Paratype</named-content>. <bold>Occurrence:</bold> recordedBy: <named-content xmlns:xlink="http://www.w3.org/1999/xlink" content-type="dwc:recordedBy" xlink:type="simple">Yannan Mu</named-content>; individualCount: <named-content xmlns:xlink="http://www.w3.org/1999/xlink" content-type="dwc:individualCount" xlink:type="simple">39</named-content>; sex: <named-content xmlns:xlink="http://www.w3.org/1999/xlink" content-type="dwc:sex" xlink:type="simple">39 females</named-content>; lifeStage: <named-content xmlns:xlink="http://www.w3.org/1999/xlink" content-type="dwc:lifeStage" xlink:type="simple">adult</named-content>; occurrenceID: <named-content xmlns:xlink="http://www.w3.org/1999/xlink" content-type="dwc:occurrenceID" xlink:type="simple">B6BE62E0-DA43-59B5-916C-48EBF6FC8D6D</named-content>; <bold>Taxon:</bold> scientificName: <named-content xmlns:xlink="http://www.w3.org/1999/xlink" content-type="dwc:scientificName" xlink:type="simple"><italic><tp:taxon-name><tp:taxon-name-part taxon-name-part-type="genus" reg="Paratemnoides">Paratemnoides</tp:taxon-name-part><tp:taxon-name-part taxon-name-part-type="species" reg="yunnanensis">yunnanensis</tp:taxon-name-part></tp:taxon-name></italic></named-content>; <bold>Location:</bold> country: <named-content xmlns:xlink="http://www.w3.org/1999/xlink" content-type="dwc:country" xlink:type="simple">China</named-content>; stateProvince: <named-content xmlns:xlink="http://www.w3.org/1999/xlink" content-type="dwc:stateProvince" xlink:type="simple">Yunnan</named-content>; county: <named-content xmlns:xlink="http://www.w3.org/1999/xlink" content-type="dwc:county" xlink:type="simple">Mengla</named-content>; locality: <named-content xmlns:xlink="http://www.w3.org/1999/xlink" content-type="dwc:locality" xlink:type="simple">Menglun Town, Xishuangbanna Tropical Botanical Garden</named-content>; verbatimElevation: <named-content xmlns:xlink="http://www.w3.org/1999/xlink" content-type="dwc:verbatimElevation" xlink:type="simple">567 m</named-content>; verbatimCoordinates: <named-content xmlns:xlink="http://www.w3.org/1999/xlink" content-type="dwc:verbatimCoordinates" xlink:type="simple"><named-content content-type="dwc:verbatimCoordinates" xlink:type="simple">21°55.416′N, 101°16.097′E</named-content></named-content>; <bold>Event:</bold> year: <named-content xmlns:xlink="http://www.w3.org/1999/xlink" content-type="dwc:year" xlink:type="simple">2019</named-content>; month: <named-content xmlns:xlink="http://www.w3.org/1999/xlink" content-type="dwc:month" xlink:type="simple">8</named-content>; day: <named-content xmlns:xlink="http://www.w3.org/1999/xlink" content-type="dwc:day" xlink:type="simple">13</named-content>; <bold>Record Level:</bold> institutionID: <named-content xmlns:xlink="http://www.w3.org/1999/xlink" content-type="dwc:institutionID" xlink:type="simple">the Museum of Hebei University (MHBU)</named-content>; institutionCode: <named-content xmlns:xlink="http://www.w3.org/1999/xlink" content-type="dwc:institutionCode" xlink:type="simple">MHBU-YNML19081307–45</named-content></p></list-item></list></tp:treatment-sec><tp:treatment-sec sec-type="Description"><title>Description</title><p>Males (holotype and paratypes) (Fig. <xref ref-type="fig" rid="F11161922">13</xref>A, Fig. <xref ref-type="fig" rid="F11161924">14</xref>A–E, G–I, Fig. <xref ref-type="fig" rid="F11161926">15</xref>A–C, E–H and J–L). Colour: anterior half of carapace brown, but paler in posterior half; pedipalps reddish-brown; tergites yellowish-brown; remainder light yellow.</p><p>Carapace (Figs <xref ref-type="fig" rid="F11161924">14</xref>, <xref ref-type="fig" rid="F11161926">15</xref>A): 1.05–1.13× longer than broad; surface smooth, without furrow; anterior half slightly darker than posterior half; with two distinct eyespots situated near anterior margin of carapace; anterior margin with four setae, posterior margin with eight or nine setae, 60–61 in total, each seta acicular and very slightly curved.</p><p>Chelicera (Fig. <xref ref-type="fig" rid="F11161926">15</xref>B–C and E): much smaller than carapace length; surface smooth; four setae (<italic>sbs</italic> absent; <italic>bs</italic> shorter than others) and two lyrifissures (exterior condylar lyrifissure and exterior lyrifissure) present on hand; movable finger with one slightly curved galeal seta; <italic>bs</italic> and <italic>es</italic> dentate apically, <italic>is</italic> and <italic>ls</italic> long and acute. Fixed finger with four large retrorse teeth and three small apical teeth, movable finger with a long broadly dentated subapical lobe and two small sub-terminal teeth; galea present, slender and with five small terminal dentations and two small lateral dentations (Fig. <xref ref-type="fig" rid="F11161926">15</xref>C). Serrula interior connected to fixed finger for entire length, proximally modified to form velum, serrula exterior with 23–25 blades, the basal one longest; lamina exterior present. Rallum composed of four blades, the basal two blades shorter than others, the distal one dentated anteriorly, remainder smooth (Fig. <xref ref-type="fig" rid="F11161926">15</xref>E).</p><p>Pedipalp (Fig. <xref ref-type="fig" rid="F11161924">14</xref>B–D and Fig. <xref ref-type="fig" rid="F11161926">15</xref>F–G): stout, trochanter 1.52–1.56×, femur 2.17–2.41×, patella 1.77–1.87×, chela with pedicel (without pedicel) 2.63–2.64× (2.50–2.51×), hand without pedicel 1.44–1.49× longer than broad; movable chelal finger 0.75× longer than hand without pedicel. Setae generally long and acuminate. Prolateral surface of femur, patella and hand granular; trochanter with two well-developed conical tubercles. Fixed chelal finger with eight trichobothria, movable chelal finger with four trichobothria: <italic>eb</italic> and <italic>esb</italic> situated at base of fixed finger on retrolateral face, <italic>esb</italic> slightly distal to <italic>eb</italic>; <italic>ib</italic> and <italic>isb</italic> situated at base of fixed finger on prolateral face, <italic>isb</italic> slightly distal to <italic>ib</italic>; <italic>est</italic> in the middle of fixed finger; <italic>et</italic> near sub-distal of fixed finger; <italic>est</italic> closer to <italic>esb</italic> than to <italic>et</italic>; <italic>it</italic> distal to <italic>est</italic> and proximal to <italic>et</italic>; <italic>ist</italic> slightly distal to <italic>est</italic> and proximal to <italic>it</italic>; <italic>it</italic> closer to <italic>ist</italic> than to fingertip; distance between <italic>est</italic> and <italic>esb</italic> nearly equal to that of <italic>ist</italic> and <italic>isb</italic>; distance between <italic>it</italic> and fingertip further than distance between <italic>ist</italic> and <italic>isb</italic>; <italic>b</italic> and <italic>sb</italic> situated at base of movable finger on retrolateral face; <italic>t</italic> in the middle of movable finger and at same level as <italic>ist</italic>; <italic>sb</italic> slightly closer to <italic>b</italic> than to <italic>st</italic>; <italic>st</italic> closer to <italic>sb</italic> than to <italic>t</italic> (Fig. <xref ref-type="fig" rid="F11161926">15</xref>G). Venom apparatus only present in fixed chelal finger, venom ducts curved and short, terminating in inflated nodus ramosus between <italic>et</italic> and <italic>est</italic>, very close to <italic>et.</italic> Both chelal fingers with a row of acute teeth, spaced contiguously along the margin, slightly rounded proximally: fixed chelal finger with 33–34 teeth; movable chelal finger with 46–48 teeth (nearly as large as teeth on fixed chelal finger); without accessory teeth (Fig. <xref ref-type="fig" rid="F11161926">15</xref>G). Femur without long tactile setae. Movable chelal finger slightly curved in lateral view (Fig. <xref ref-type="fig" rid="F11161924">14</xref>B and Fig. <xref ref-type="fig" rid="F11161926">15</xref>G).</p><p>Opisthosoma: generally typical, all setae long, acuminate and biseriate; pleural membrane longitudinally striate, without setae. Tergites I and XI undivided and others incompletely divided, tergal chaetotaxy I–XI: 10: 5–6: 5–6: 6–7: 7–9: 6–8: 7–8: 6–8: 7–8: 6–7+ (4T): 13 + (2T). All sternites (except sternite XI) divided, sternal chaetotaxy IV–XI: 5–5: 7–8: 8–9: 7–9: 8–9: 7–9: 6–7 + (4T): 10 + (4T). Anus (tergite Ⅻ and sternite Ⅻ) without raised rim. Anterior genital operculum with five or seven setae on each side, posterior margin with five setae. Male genitalia (Fig. <xref ref-type="fig" rid="F11161924">14</xref>E, Fig. <xref ref-type="fig" rid="F11161926">15</xref>H and L) well-developed: lateral apodemes (a) relatively small; the hooked branch (br) well-developed, bowed distally and terminating in a plate-like tip; the proximal part with a nearly pale sclerotised bar (c), distinctly curved; the longitudinal fold of medial diverticula (d) vestigial; the ejaculatory canal atrium (e) not well-developed, curved distally; the lateral rods (f) short and diverging proximally; the tip of dorsal apodeme (g) completely joined; the ventral diverticulum (h) bilobed; genital atrium without genital setae.</p><p>Legs (Fig. <xref ref-type="fig" rid="F11161924">14</xref>G–I, Fig. <xref ref-type="fig" rid="F11161926">15</xref>J and K): generally typical, fairly smooth, slightly stout; junction between femora and patellae I and II oblique. Femoropatella of leg Ⅳ 2.72–2.74× longer than deep; tibia 3.00–3.16× longer than deep; with basal tactile setae on tarsal segment: tarsus 3.15–3.17× longer than deep (TS = 0.15–0.16); subterminal tarsal setae arcuate and acute. Arolium slightly shorter than claws, not divided; claws smooth.</p><p>Adult females (Fig. <xref ref-type="fig" rid="F11161922">13</xref>B, Fig. <xref ref-type="fig" rid="F11161924">14</xref>F and Fig. <xref ref-type="fig" rid="F11161926">15</xref>I): Mostly same as the males, but a little larger and paler. Chelicera: hand with four setae; galea with six branchlets; serrula exterior with 21–23 blades, the basal one longest. Pedipalps: stout, trochanter 1.52–1.65, femur 2.33, patella 1.88–1.92, chela (with pedicel) 2.72–2.79, chela (without pedicel) 2.55–2.65, hand (without pedicel) 1.53–1.56× longer than broad, movable chelal finger 0.70–0.71× longer than hand without pedicel; fixed chelal finger with 35 teeth; movable chelal finger with 48 teeth. Opisthosoma: tergites I–III and XI undivided and others incompletely divided, tergal chaetotaxy I–XI: 12: 11: 11: 6–7:7–8: 7–7: 7–9: 7–9: 7–9: 6–7 (4T): 13 (2T). All sternites divided, sternal chaetotaxy IV–XI: 4–6: 9–8: 8–10: 7–8: 8–9: 7–9: 6–7 (4T): 11 (4T). Female genitalia: simple, spermathecae provided with separated median cribriform plates; anterior genital operculum with ten setae on each side, posterior margin with eight setae. Legs: femoropatella of leg Ⅳ 2.65–2.77× longer than deep; tibia 3.00–3.05× longer than deep; with basal tactile setae on tarsal segment: tarsus 3.07–3.42× longer than deep.</p><p>Dimensions (length/breadth or, in the case of the legs, length/depth in mm; ratios in parentheses). Males (females in parentheses): body length 3.61–3.78 (3.94–4.42). Carapace 0.85–0.89/0.79–0.81 (0.92/0.78–0.79). Pedipalp: trochanter 0.41–0.42/0.27 (0.43–0.44/0.26–0.29), femur 0.76–0.82/0.34–0.35 (0.77–0.84/0.33–0.36), patella 0.69–0.71/0.38–0.39 (0.69–0.75/0.36–0.40), chela (with pedicel) 1.32–1.34/0.50–0.51 (1.34–1.44/0.48–0.53), chela (without pedicel) 1.25–1.28 (1.27–1.35), hand (without pedicel) 0.72–0.76 (0.75–0.81), movable finger length 0.54–0.57 (0.53–0.57). Leg I: trochanter 0.15/0.14 (0.15–0.17/0.14–0.16), femur 0.26/0.17–0.20 (0.25–0.27/0.19–0.22), patella 0.42/0.19 (0.41–0.46/0.18–0.20), tibia 0.38/0.13 (0.38–0.41/0.13–0.14), tarsus 0.33/0.10 (0.32–0.34/0.09–0.10). Leg IV: trochanter 0.30–0.32/0.18–0.19 (0.31–0.34/0.15–0.18), femoropatella 0.85–0.87/0.31–0.32 (0.86–0.90/0.31–0.34), tibia 0.60/0.19–0.20 (0.58–0.63/0.19–0.21), tarsus 0.38–0.41/0.12–0.13 (0.41–0.43/0.12–0.14).</p></tp:treatment-sec><tp:treatment-sec sec-type="Diagnosis"><title>Diagnosis</title><p>This new species is characterised by (see taxon discussion for more details): carapace with two distinct eyespots and 60–61 setae; anterior half of carapace darker than posterior half; palpal femur 2.17–2.41 (♂), 2.33 (♀), chela with pedicel 2.63–2.64 (♂), 2.72–2.79 (♀) × longer than broad, chela without pedicel 2.50–2.51 (♂), 2.55–2.65 (♀) × longer than broad; prolateral surface of femur, patella and hand granular; movable chelal finger with 46–48 teeth.</p></tp:treatment-sec><tp:treatment-sec sec-type="Etymology"><title>Etymology</title><p>Named after the type locality, Yunnan (China).</p></tp:treatment-sec><tp:treatment-sec sec-type="Distribution"><title>Distribution</title><p>China (Yunnan) (Fig. <xref ref-type="fig" rid="F11161928">16</xref>).</p></tp:treatment-sec><tp:treatment-sec sec-type="Taxon discussion"><title>Taxon discussion</title><p><italic><tp:taxon-name><tp:taxon-name-part taxon-name-part-type="genus" reg="Paratemnoides">Paratemnoides</tp:taxon-name-part><tp:taxon-name-part taxon-name-part-type="species" reg="yunnanensis">yunnanensis</tp:taxon-name-part></tp:taxon-name></italic> sp. nov. is similar to <italic><tp:taxon-name><tp:taxon-name-part taxon-name-part-type="genus" reg="Paratemnoides">P.</tp:taxon-name-part><tp:taxon-name-part taxon-name-part-type="species" reg="sinensis">sinensis</tp:taxon-name-part></tp:taxon-name></italic>, but differs by the presence of more movable chelal finger teeth (46–48 vs. 43) and slightly slender chela (♂) (chela with pedicel 2.63–2.64× vs. 2.40–2.50× longer than broad).</p><p><italic><tp:taxon-name><tp:taxon-name-part taxon-name-part-type="genus" reg="Paratemnoides">Paratemnoides</tp:taxon-name-part><tp:taxon-name-part taxon-name-part-type="species" reg="yunnanensis">yunnanensis</tp:taxon-name-part></tp:taxon-name></italic> sp. nov. can be distinguished from <italic><tp:taxon-name><tp:taxon-name-part taxon-name-part-type="genus" reg="Paratemnoides">P.</tp:taxon-name-part><tp:taxon-name-part taxon-name-part-type="species" reg="assimilis">assimilis</tp:taxon-name-part></tp:taxon-name></italic> by the number of posterior margin setae on the carapace (8–9 vs. 6), the number of serrula exterior blades (23–25 vs. 21), larger body length and stouter pedipalps (e.g. body length (♀) 3.94–4.42 mm vs. max. 3.70 mm; palpal patella (♂) 1.77–1.87× vs. 2.00× longer than broad, length 0.69–0.71 mm vs. 0.77 mm); from <italic><tp:taxon-name><tp:taxon-name-part taxon-name-part-type="genus" reg="Paratemnoides">P.</tp:taxon-name-part><tp:taxon-name-part taxon-name-part-type="species" reg="borneoensis">borneoensis</tp:taxon-name-part></tp:taxon-name></italic> by larger body size and slender pedipalps (♀) (e.g. body length 3.94–4.42 mm vs. 3.50 mm; palpal femur length 0.77–0.84 mm vs. 0.68 mm; chela with pedicel 2.72–2.79× vs. 2.60× longer than broad); from <italic><tp:taxon-name><tp:taxon-name-part taxon-name-part-type="genus" reg="Paratemnoides">P.</tp:taxon-name-part><tp:taxon-name-part taxon-name-part-type="species" reg="curtulus">curtulus</tp:taxon-name-part></tp:taxon-name></italic> by the arrangement of trichobothria (e.g. distance between <italic>est</italic> and <italic>esb</italic> nearly equal to that of <italic>ist</italic> and <italic>isb</italic> vs. shorter to that of <italic>ist</italic> and <italic>isb</italic>) and slender chela (♂) (chela with pedicel 2.63–2.64× vs. 2.19× longer than broad, length 1.32–1.34 mm vs. 1.05 mm); from <italic><tp:taxon-name><tp:taxon-name-part taxon-name-part-type="genus" reg="Paratemnoides">P.</tp:taxon-name-part><tp:taxon-name-part taxon-name-part-type="species" reg="guangdongensis">guangdongensis</tp:taxon-name-part></tp:taxon-name></italic> sp. nov. by stouter chela (♂) (e.g. chela with pedicel 2.63–2.64× vs. 2.73× longer than broad); from <italic><tp:taxon-name><tp:taxon-name-part taxon-name-part-type="genus" reg="Paratemnoides">P.</tp:taxon-name-part><tp:taxon-name-part taxon-name-part-type="species" reg="indicus">indicus</tp:taxon-name-part></tp:taxon-name></italic> by the presence of more setae on the carapace (60–61 vs. 46), more movable chelal finger teeth (46–48 vs. 42) and larger body size (♀) (e.g. body length 3.94–4.42 mm vs. 3.50 mm; palpal femur 2.33× vs. 2.00× longer than broad, length 0.77–0.84 mm vs. 0.72 mm); from <italic><tp:taxon-name><tp:taxon-name-part taxon-name-part-type="genus" reg="Paratemnoides">P.</tp:taxon-name-part><tp:taxon-name-part taxon-name-part-type="species" reg="japonicus">japonicus</tp:taxon-name-part></tp:taxon-name></italic> by the trait of eyes (with two distinct eyespots vs. eyespots absent), the number of serrula exterior blades (23–25 vs. 18) and larger body size (♂) (e.g. body length 3.61–3.78 mm vs. 2.97 mm); from <italic><tp:taxon-name><tp:taxon-name-part taxon-name-part-type="genus" reg="Paratemnoides">P.</tp:taxon-name-part><tp:taxon-name-part taxon-name-part-type="species" reg="laosanus">laosanus</tp:taxon-name-part></tp:taxon-name></italic> by slender chela and legs (♂) (e.g. chela without pedicel 2.50–2.51× vs. 2.20–2.30× longer than broad; femoropatella of leg IV 2.72–2.74× vs. 2.60× longer than deep; tibia of leg IV 3.00–3.16× vs. 2.80× longer than deep); from <italic><tp:taxon-name><tp:taxon-name-part taxon-name-part-type="genus" reg="Paratemnoides">P.</tp:taxon-name-part><tp:taxon-name-part taxon-name-part-type="species" reg="mahnerti">mahnerti</tp:taxon-name-part></tp:taxon-name></italic> by the presence of more setae on the carapace (60–61 vs. 40), the number of serrula exterior blades (23–25 vs. 19) and relative position of trichobothrium <italic>st</italic> (<italic>st</italic> situated closer to <italic>sb</italic> than to <italic>t</italic> vs. midway between <italic>sb</italic> and <italic>t</italic>); from <italic><tp:taxon-name><tp:taxon-name-part taxon-name-part-type="genus" reg="Paratemnoides">P.</tp:taxon-name-part><tp:taxon-name-part taxon-name-part-type="species" reg="pallidus">pallidus</tp:taxon-name-part></tp:taxon-name></italic> by slender pedipalps (♀) (e.g. chela with pedicel 2.72–2.79× vs. 2.20× longer than broad; palpal femur 2.33× vs. 2.20× longer than broad); from <italic><tp:taxon-name><tp:taxon-name-part taxon-name-part-type="genus" reg="Paratemnoides">P.</tp:taxon-name-part><tp:taxon-name-part taxon-name-part-type="species" reg="parvus">parvus</tp:taxon-name-part></tp:taxon-name></italic> sp. nov. by more movable chelal finger teeth (♂) (46–48 vs. 41–42) and relative position of trichobothria <italic>ist</italic> and <italic>est</italic> (i.e. <italic>ist</italic> situated distal to <italic>est</italic> vs. basal to <italic>est</italic>); from <italic><tp:taxon-name><tp:taxon-name-part taxon-name-part-type="genus" reg="Paratemnoides">P.</tp:taxon-name-part><tp:taxon-name-part taxon-name-part-type="species" reg="philippinus">philippinus</tp:taxon-name-part></tp:taxon-name></italic> by larger body size (♂) (e.g. body length 3.61–3.78 mm vs. 3.50 mm; chela with pedicel 2.63–2.64× vs. 2.20× longer than broad); from <italic><tp:taxon-name><tp:taxon-name-part taxon-name-part-type="genus" reg="Paratemnoides">P.</tp:taxon-name-part><tp:taxon-name-part taxon-name-part-type="species" reg="plebejus">plebejus</tp:taxon-name-part></tp:taxon-name></italic> by stouter pedipalps (e.g. palpal femur (♂) 2.17–2.41×, (♀) 2.33× vs. (♂) 2.11×, (♀) 2.00× longer than broad) and the trait of tergites (♀) (e.g. tergite I undivided in the new species while divided in the latter); from <italic><tp:taxon-name><tp:taxon-name-part taxon-name-part-type="genus" reg="Paratemnoides">P.</tp:taxon-name-part><tp:taxon-name-part taxon-name-part-type="species" reg="pococki">pococki</tp:taxon-name-part></tp:taxon-name></italic> by darker body colour (carapace and tergites brown vs. pale brown) and larger body size and slender pedipalps (♀) (body length 3.94–4.42 mm vs. 3.87 mm; palpal femur 2.33× vs. 2.20× longer than broad, length 0.77–0.84 mm vs. 0.62 mm; movable chelal finger length 0.53–0.57 mm vs. 0.46 mm); from <italic><tp:taxon-name><tp:taxon-name-part taxon-name-part-type="genus" reg="Paratemnoides">P.</tp:taxon-name-part><tp:taxon-name-part taxon-name-part-type="species" reg="politus">politus</tp:taxon-name-part></tp:taxon-name></italic> sp. nov. by slender pedipalps (♂) (e.g. palpal femur 2.17–2.41× vs. 1.94–2.00× longer than broad) and relative position of trichobothria <italic>t</italic> and <italic>it</italic> (<italic>t</italic> basal to <italic>it</italic> vs. distal to <italic>it</italic>) ; from <italic><tp:taxon-name><tp:taxon-name-part taxon-name-part-type="genus" reg="Paratemnoides">P.</tp:taxon-name-part><tp:taxon-name-part taxon-name-part-type="species" reg="redikorzevi">redikorzevi</tp:taxon-name-part></tp:taxon-name></italic> by the number of serrula exterior blades (23–25 vs. 20), larger body size and slender pedipalps (e.g. body length (♂) 3.61–3.78 mm vs. 3.00 mm; palpal femur (♀) 2.33× vs. 2.18–2.19× longer than broad, length 0.77–0.84 mm vs. 0.70–0.72 mm); from <italic><tp:taxon-name><tp:taxon-name-part taxon-name-part-type="genus" reg="Paratemnus">P.</tp:taxon-name-part><tp:taxon-name-part taxon-name-part-type="species" reg="robustus">robustus</tp:taxon-name-part></tp:taxon-name></italic> by stouter pedipalps and legs (♂) (e.g. chela with pedicel 2.63–2.64× vs. 2.20× longer than broad; femoropatella of leg IV 2.72–2.74× vs. 2.40× longer than deep; tibia of leg IV 3.00–3.16× vs. 3.30× longer than deep); from <italic><tp:taxon-name><tp:taxon-name-part taxon-name-part-type="genus" reg="Paratemnoides">P.</tp:taxon-name-part><tp:taxon-name-part taxon-name-part-type="species" reg="salomonis">salomonis</tp:taxon-name-part></tp:taxon-name></italic> by the trait of eyespots (with two distinct eyespots vs. eyespots wanting), larger body length and the slender pedipalps (♂) (e.g. body length 3.61–3.78 mm vs. 3.50 mm; palpal femur 2.17–2.41× vs. 2.10× longer than broad, length 0.76–0.82 mm vs. 0.69 mm; chela without pedicel 2.50–2.51× vs. 2.40× longer than broad); from <italic><tp:taxon-name><tp:taxon-name-part taxon-name-part-type="genus" reg="Paratemnoides">P.</tp:taxon-name-part><tp:taxon-name-part taxon-name-part-type="species" reg="sumatranus">sumatranus</tp:taxon-name-part></tp:taxon-name></italic> by larger body size and slender pedipalps (e.g. body length (♂) 3.61–3.78 mm vs. 2.50 mm, (♀) 3.94–4.42 mm vs. 2.80–3.30 mm; chela with pedicel (♂) 2.63–2.64× vs. 2.80–2.90× longer than broad, movable chelal finger length 0.54–0.57 mm vs. 0.47 mm) and stouter leg IV (♂) (e.g. femoropatella 2.72–2.74× vs. 3.00×, tibia 3.00–3.16× vs. 3.60×, tarsus 3.15–3.17× vs. 4.50× longer than deep); from <italic><tp:taxon-name><tp:taxon-name-part taxon-name-part-type="genus" reg="Paratemnoides">P.</tp:taxon-name-part><tp:taxon-name-part taxon-name-part-type="species" reg="trisulcus">trisulcus</tp:taxon-name-part></tp:taxon-name></italic> sp. nov. by stouter chela (♂) (e.g. chela with pedicel 2.63–2.64× vs. 2.83× longer than broad) and relative position of trichobothria <italic>t</italic> and <italic>it</italic> (<italic>t</italic> distal to <italic>it</italic> vs. basal to <italic>it</italic>) (<xref ref-type="bibr" rid="B11161770">With 1906</xref>, <xref ref-type="bibr" rid="B11161779">With 1907</xref>, <xref ref-type="bibr" rid="B11161552">Beier 1932</xref>, <xref ref-type="bibr" rid="B11162012">Beier 1935a</xref>, <xref ref-type="bibr" rid="B11162021">Beier 1935b</xref>, <xref ref-type="bibr" rid="B11161729">Redikorzev 1938</xref>, <xref ref-type="bibr" rid="B11161600">Beier 1951</xref>, <xref ref-type="bibr" rid="B11162047">Morikawa 1953</xref>, <xref ref-type="bibr" rid="B11161752">Sivaraman 1980</xref>, <xref ref-type="bibr" rid="B11161761">Sivaraman 1981</xref>, <xref ref-type="bibr" rid="B11161681">Mathew and Joseph 2019</xref>).</p></tp:treatment-sec><tp:treatment-sec><!--Section generated to contain objects referenced in tp:taxon-treatment.--><fig id="F11161922" position="float" orientation="portrait"><object-id xmlns:xlink="http://www.w3.org/1999/xlink" content-type="arpha" xlink:type="simple">4E7E80E6-6F01-59F0-8BE7-0D677042CC8C</object-id><object-id xmlns:xlink="http://www.w3.org/1999/xlink" content-type="doi" xlink:type="simple">10.3897/BDJ.12.e124585.figure13</object-id><label>Figure 13.</label><caption><p><italic><tp:taxon-name><tp:taxon-name-part taxon-name-part-type="genus" reg="Paratemnoides">Paratemnoides</tp:taxon-name-part><tp:taxon-name-part taxon-name-part-type="species" reg="yunnanensis">yunnanensis</tp:taxon-name-part></tp:taxon-name></italic> sp. nov. <bold>A</bold> holotype male, habitus (dorsal view); <bold>B</bold> paratype female, habitus (dorsal view). Scale bars: 1.00 mm.</p></caption><graphic xmlns:xlink="http://www.w3.org/1999/xlink" xlink:href="bdj-12-e124585-g013.jpg" position="float" id="oo_982574.jpg" orientation="portrait" xlink:type="simple"><uri content-type="original_file" xlink:type="simple">https://binary.pensoft.net/fig/982574</uri></graphic></fig><fig id="F11161924" position="float" orientation="portrait"><object-id xmlns:xlink="http://www.w3.org/1999/xlink" content-type="arpha" xlink:type="simple">50F0416B-329F-55CD-8450-9C452599307C</object-id><object-id xmlns:xlink="http://www.w3.org/1999/xlink" content-type="doi" xlink:type="simple">10.3897/BDJ.12.e124585.figure14</object-id><label>Figure 14.</label><caption><p><italic><tp:taxon-name><tp:taxon-name-part taxon-name-part-type="genus" reg="Paratemnoides">Paratemnoides</tp:taxon-name-part><tp:taxon-name-part taxon-name-part-type="species" reg="yunnanensis">yunnanensis</tp:taxon-name-part></tp:taxon-name></italic> sp. nov., holotype male (<bold>A–E, G–I</bold>), paratype female (<bold>F</bold>) <bold>A</bold> carapace (dorsal view); <bold>B</bold> left chelal fingers (lateral view); <bold>C</bold> left chela (lateral view); <bold>D</bold> left pedipalp (dorsal view); <bold>E</bold> male genital area (ventral view); <bold>F</bold> female genital area (ventral view); <bold>G</bold> tarsus of left leg IV (lateral view); <bold>H</bold> left leg I (lateral view); <bold>I</bold> left leg IV (lateral view). Scale bars: 0.50 mm (<bold>I</bold>); 0.20 mm (<bold>A–H</bold>).</p></caption><graphic xmlns:xlink="http://www.w3.org/1999/xlink" xlink:href="bdj-12-e124585-g014.jpg" position="float" id="oo_982573.jpg" orientation="portrait" xlink:type="simple"><uri content-type="original_file" xlink:type="simple">https://binary.pensoft.net/fig/982573</uri></graphic></fig><fig id="F11161926" position="float" orientation="portrait"><object-id xmlns:xlink="http://www.w3.org/1999/xlink" content-type="arpha" xlink:type="simple">92510155-DA37-5EAB-B503-AD473DB8AADC</object-id><object-id xmlns:xlink="http://www.w3.org/1999/xlink" content-type="doi" xlink:type="simple">10.3897/BDJ.12.e124585.figure15</object-id><label>Figure 15.</label><caption><p><italic><tp:taxon-name><tp:taxon-name-part taxon-name-part-type="genus" reg="Paratemnoides">Paratemnoides</tp:taxon-name-part><tp:taxon-name-part taxon-name-part-type="species" reg="yunnanensis">yunnanensis</tp:taxon-name-part></tp:taxon-name></italic> sp. nov., holotype male (<bold>A–C, E–H, J–L</bold>), paratype female (<bold>D, I</bold>) <bold>A</bold> carapace (dorsal view); <bold>B</bold> left chelicera (dorsal view); <bold>C</bold> male galea; <bold>D</bold> female galea; <bold>E</bold> rallum; <bold>F</bold> left pedipalp (dorsal view); <bold>G</bold> left chelal fingers (lateral view), with details of trichobothrial pattern; <bold>H</bold> male genital area (ventral view); <bold>I</bold> female genital area (ventral view); <bold>J</bold> left leg I (lateral view); <bold>K</bold> left leg IV (lateral view); <bold>L</bold> male genital organ. Scale bars: 1 mm (<bold>K</bold>); 0.50 mm (<bold>J</bold>); 0.25 mm (<bold>D</bold>); 0.20 mm (<bold>A, H, I</bold>); 0.10 mm (<bold>B–G, L</bold>).</p></caption><graphic xmlns:xlink="http://www.w3.org/1999/xlink" xlink:href="bdj-12-e124585-g015.jpg" position="float" id="oo_1058080.jpg" orientation="portrait" xlink:type="simple"><uri content-type="original_file" xlink:type="simple">https://binary.pensoft.net/fig/1058080</uri></graphic></fig><fig id="F11161928" position="float" orientation="portrait"><object-id xmlns:xlink="http://www.w3.org/1999/xlink" content-type="arpha" xlink:type="simple">12F061DF-E30E-5471-B9FE-B76E72D46D94</object-id><object-id xmlns:xlink="http://www.w3.org/1999/xlink" content-type="doi" xlink:type="simple">10.3897/BDJ.12.e124585.figure16</object-id><label>Figure 16.</label><caption><p>Type localities of <italic><tp:taxon-name><tp:taxon-name-part taxon-name-part-type="genus" reg="Paratemnoides">Paratemnoides</tp:taxon-name-part></tp:taxon-name></italic> species in China.</p></caption><graphic xmlns:xlink="http://www.w3.org/1999/xlink" xlink:href="bdj-12-e124585-g016.jpg" position="float" id="oo_1013692.jpg" orientation="portrait" xlink:type="simple"><uri content-type="original_file" xlink:type="simple">https://binary.pensoft.net/fig/1013692</uri></graphic></fig></tp:treatment-sec><ref-list><ref id="B11161770"><element-citation xmlns:xlink="http://www.w3.org/1999/xlink" publication-type="article" xlink:type="simple"><person-group person-group-type="author"><name name-style="western"><surname>With</surname><given-names>C. J.</given-names></name></person-group><year>1906</year><article-title>The Danish expedition to Siam 1899–1900. III. Chelonethi. An account of the Indian false-scorpions together with studies on the anatomy and classification of the order.</article-title><source>Oversigt over det Konigelige Danske Videnskabernes Selskabs Forhandlinger</source><volume>(7) 3</volume><fpage>1</fpage><lpage>214</lpage></element-citation></ref><ref id="B11161779"><element-citation xmlns:xlink="http://www.w3.org/1999/xlink" publication-type="article" xlink:type="simple"><person-group person-group-type="author"><name name-style="western"><surname>With</surname><given-names>C. J.</given-names></name></person-group><year>1907</year><article-title>On some new species of the <tp:taxon-name><tp:taxon-name-part taxon-name-part-type="family">Cheliferidae</tp:taxon-name-part></tp:taxon-name>, Hans., and <tp:taxon-name><tp:taxon-name-part taxon-name-part-type="family">Garypidae</tp:taxon-name-part></tp:taxon-name>, Hans., in the British Museum.</article-title><source>Journal of the Linnean Society of London, Zoology</source><volume>30</volume><fpage>49</fpage><lpage>85</lpage><pub-id pub-id-type="doi">10.1111/j.1096-3642.1907.tb02124.x</pub-id></element-citation></ref><ref id="B11161552"><element-citation xmlns:xlink="http://www.w3.org/1999/xlink" publication-type="article" xlink:type="simple"><person-group person-group-type="author"><name name-style="western"><surname>Beier</surname><given-names>M.</given-names></name></person-group><year>1932</year><article-title><tp:taxon-name><tp:taxon-name-part taxon-name-part-type="order">Pseudoscorpionidea</tp:taxon-name-part></tp:taxon-name> II. Subord. C. Cheliferinea.</article-title><source>Tierreich</source><volume>58</volume><fpage>i-xxi, 1</fpage><lpage>294</lpage><pub-id pub-id-type="doi">10.1515/9783111385402</pub-id></element-citation></ref><ref id="B11162012"><element-citation xmlns:xlink="http://www.w3.org/1999/xlink" publication-type="article" xlink:type="simple"><person-group person-group-type="author"><name name-style="western"><surname>Beier</surname><given-names>M.</given-names></name></person-group><year>1935</year><article-title>Four new tropical <tp:taxon-name><tp:taxon-name-part taxon-name-part-type="order">Pseudoscorpionidea</tp:taxon-name-part></tp:taxon-name></article-title><source>Annals and Magazine of Natural History</source><volume>(10) 15</volume><fpage>484</fpage><lpage>489</lpage><pub-id pub-id-type="doi">10.1080/00222933508654989</pub-id></element-citation></ref><ref id="B11162021"><element-citation xmlns:xlink="http://www.w3.org/1999/xlink" publication-type="article" xlink:type="simple"><person-group person-group-type="author"><name name-style="western"><surname>Beier</surname><given-names>M.</given-names></name></person-group><year>1935</year><article-title>New <tp:taxon-name><tp:taxon-name-part taxon-name-part-type="order">Pseudoscorpionidea</tp:taxon-name-part></tp:taxon-name> from the Solomon Islands</article-title><source>Annals and Magazine of Natural History</source><volume>(10) 16</volume><fpage>637</fpage><lpage>641</lpage><pub-id pub-id-type="doi">10.1080/00222933508655092</pub-id></element-citation></ref><ref id="B11161729"><element-citation xmlns:xlink="http://www.w3.org/1999/xlink" publication-type="article" xlink:type="simple"><person-group person-group-type="author"><name name-style="western"><surname>Redikorzev</surname><given-names>V.</given-names></name></person-group><year>1938</year><article-title>Les pseudoscorpions de I'Indochine française recueillis par M. C. Dawydoff.</article-title><source>Mémoires du Muséum National d'Histoire Naturelle, Paris</source><volume>10</volume><fpage>69</fpage><lpage>116</lpage></element-citation></ref><ref id="B11161600"><element-citation xmlns:xlink="http://www.w3.org/1999/xlink" publication-type="article" xlink:type="simple"><person-group person-group-type="author"><name name-style="western"><surname>Beier</surname><given-names>M.</given-names></name></person-group><year>1951</year><article-title>Die Pseudoscorpione Indochinas.</article-title><source>Mémoires du Muséum National d'Histoire Naturelle, Paris, Nouvelle Série</source><volume>1</volume><fpage>47</fpage><lpage>123</lpage></element-citation></ref><ref id="B11162047"><element-citation xmlns:xlink="http://www.w3.org/1999/xlink" publication-type="article" xlink:type="simple"><person-group person-group-type="author"><name name-style="western"><surname>Morikawa</surname><given-names>K.</given-names></name></person-group><year>1953</year><article-title>Notes on Japanese <tp:taxon-name><tp:taxon-name-part taxon-name-part-type="order">Pseudoscorpiones</tp:taxon-name-part></tp:taxon-name>. II. Family <tp:taxon-name><tp:taxon-name-part taxon-name-part-type="family">Cheiridiidae</tp:taxon-name-part></tp:taxon-name>, <tp:taxon-name><tp:taxon-name-part taxon-name-part-type="family">Atemnidae</tp:taxon-name-part></tp:taxon-name> and <tp:taxon-name><tp:taxon-name-part taxon-name-part-type="family">Chernetidae</tp:taxon-name-part></tp:taxon-name></article-title><source>Memoirs of Ehime University</source><volume>(2B) 1</volume><fpage>345</fpage><lpage>354</lpage></element-citation></ref><ref id="B11161752"><element-citation xmlns:xlink="http://www.w3.org/1999/xlink" publication-type="article" xlink:type="simple"><person-group person-group-type="author"><name name-style="western"><surname>Sivaraman</surname><given-names>S.</given-names></name></person-group><year>1980</year><article-title>Pseudoscorpions from South India: some new species of the family <tp:taxon-name><tp:taxon-name-part taxon-name-part-type="family">Atemnidae</tp:taxon-name-part></tp:taxon-name> Chamberlin (<tp:taxon-name><tp:taxon-name-part taxon-name-part-type="order">Pseudoscorpionida</tp:taxon-name-part></tp:taxon-name>: <tp:taxon-name><tp:taxon-name-part taxon-name-part-type="suborder">Monosphyronida</tp:taxon-name-part></tp:taxon-name>).</article-title><source>Oriental Insects</source><volume>14</volume><fpage>345</fpage><lpage>362</lpage><pub-id pub-id-type="doi">10.1080/00305316.1980.10434813</pub-id></element-citation></ref><ref id="B11161761"><element-citation xmlns:xlink="http://www.w3.org/1999/xlink" publication-type="article" xlink:type="simple"><person-group person-group-type="author"><name name-style="western"><surname>Sivaraman</surname><given-names>S.</given-names></name></person-group><year>1981</year><article-title>Replacement name for <italic><tp:taxon-name><tp:taxon-name-part taxon-name-part-type="genus" reg="Paratemnus">Paratemnus</tp:taxon-name-part><tp:taxon-name-part taxon-name-part-type="species" reg="robustus">robustus</tp:taxon-name-part></tp:taxon-name></italic> Sivaraman (<tp:taxon-name><tp:taxon-name-part taxon-name-part-type="order">Pseudoscorpionida</tp:taxon-name-part></tp:taxon-name>: <tp:taxon-name><tp:taxon-name-part taxon-name-part-type="family">Atemnidae</tp:taxon-name-part></tp:taxon-name>).</article-title><source>Oriental Insects</source><volume>15</volume><fpage>96</fpage></element-citation></ref><ref id="B11161681"><element-citation xmlns:xlink="http://www.w3.org/1999/xlink" publication-type="article" xlink:type="simple"><person-group person-group-type="author"><name name-style="western"><surname>Mathew</surname><given-names>A. V.</given-names></name><name name-style="western"><surname>Joseph</surname><given-names>M.</given-names></name></person-group><year>2019</year><article-title>A redescription of <italic><tp:taxon-name><tp:taxon-name-part taxon-name-part-type="genus" reg="Paratemnoides">Paratemnoides</tp:taxon-name-part><tp:taxon-name-part taxon-name-part-type="species" reg="plebejus">plebejus</tp:taxon-name-part></tp:taxon-name></italic> (with) (<tp:taxon-name><tp:taxon-name-part taxon-name-part-type="order">Pseudoscorpiones</tp:taxon-name-part></tp:taxon-name>; atemnidae).</article-title><source>International Journal of Avian &amp; Wildlife Biology</source><volume>4</volume><issue>1</issue><fpage>1</fpage><lpage>3</lpage><pub-id pub-id-type="doi">10.15406/ijawb.2019.04.00142</pub-id></element-citation></ref></ref-list></tp:taxon-treatment>
